# Supplementary material for: 4-Amino­benzoic acid–4,4′-(propane-1,3-diyl)dipyridine (1/1)
Source: Acta Crystallogr Sect E Struct Rep Online. 2010 Oct 9;66(Pt 11):o2748. doi: 10.1107/S1600536810039528 (PMC3009261; doi:10.1107/S1600536810039528)
Supplement: Supplementary file 2 [file e-66-o2748-Isup2.hkl]

#
# h,k,l, Fc-squared, Fo-squared, sigma(Fo-squared) and status flag
#
data_I
_shelx_title ' 1006m in P2(1)/c'
_shelx_refln_list_code          4
_shelx_F_calc_maximum      311.25
_exptl_crystal_F_000       712.00
_reflns_d_resolution_high  0.8098
 
loop_
 _symmetry_equiv_pos_as_xyz
 'x, y, z'
 '-x, y+1/2, -z+1/2'
 '-x, -y, -z'
 'x, -y-1/2, z-1/2'
 
_cell_length_a     7.6417
_cell_length_b    11.1708
_cell_length_c    20.8775
_cell_angle_alpha  90.000
_cell_angle_beta   99.436
_cell_angle_gamma  90.000
 
_shelx_F_squared_multiplier     1.000
 
loop_
 _refln_index_h
 _refln_index_k
 _refln_index_l
 _refln_F_squared_calc
 _refln_F_squared_meas
 _refln_F_squared_sigma
 _refln_observed_status
   1   0   0      134.27      122.31      3.76 o
   2   0   0      110.83       96.82      5.41 o
   3   0   0     2289.81     2152.28     25.86 o
   4   0   0        0.10       -0.57      2.23 o
   5   0   0      141.86      131.83      8.39 o
   6   0   0        3.96        0.56      3.05 o
   7   0   0        8.48       10.34      4.14 o
   8   0   0      128.70      114.61      7.28 o
   9   0   0        6.79        9.68      7.57 o
   1   1   0       17.18       38.85      3.68 o
   2   1   0     1255.71     1334.74     33.26 o
   3   1   0      625.06      605.77      6.66 o
   4   1   0      167.51      156.00      4.75 o
   5   1   0        1.53        1.35      1.82 o
   6   1   0        0.01       -2.00      2.00 o
   7   1   0        0.59       -2.00      2.00 o
   8   1   0       33.16       35.07      4.89 o
   9   1   0        7.76        8.44      4.60 o
   0   2   0    13580.97    13538.52    102.06 o
   1   2   0     3187.98     3082.33     35.27 o
   2   2   0     2458.22     2393.53     12.12 o
   3   2   0     1133.91     1178.47     14.21 o
   4   2   0        6.32        6.76      1.77 o
   5   2   0       14.70       15.63      2.12 o
   6   2   0       19.62       15.92      2.36 o
   7   2   0        3.03        4.31      3.23 o
   8   2   0        0.39        2.46      3.90 o
   9   2   0       27.81       16.81      5.83 o
   1   3   0     1247.59     1149.08      8.93 o
   2   3   0      105.28      118.15      3.01 o
   3   3   0      293.60      311.41      6.37 o
   4   3   0       51.97       49.23      2.89 o
   5   3   0        4.60        2.72      1.69 o
   6   3   0        0.38       -2.67      2.67 o
   7   3   0        1.20       -0.18      3.13 o
   8   3   0        7.11        3.11      4.49 o
   9   3   0       16.93        9.64      6.89 o
   0   4   0      574.75      516.64      5.89 o
   1   4   0     2425.29     2440.24     22.26 o
   2   4   0      371.78      372.80      4.33 o
   3   4   0      260.53      255.38      4.88 o
   4   4   0       64.49       70.81      3.15 o
   5   4   0       22.74       24.87      3.57 o
   6   4   0       72.10       75.53      5.39 o
   7   4   0        1.00       -0.30      3.46 o
   8   4   0        0.00        1.92      4.29 o
   1   5   0        0.21       -0.90      0.90 o
   2   5   0      652.25      643.85      6.32 o
   3   5   0       49.93       58.35      2.41 o
   4   5   0      286.60      267.74      5.27 o
   5   5   0        7.31        5.88      2.83 o
   6   5   0       39.64       44.37      7.27 o
   7   5   0        9.95        6.29      4.43 o
   8   5   0        2.01       -4.99      4.99 o
   0   6   0      183.42      201.72      4.80 o
   1   6   0        6.59        9.29      1.38 o
   2   6   0      421.16      470.74      9.11 o
   3   6   0       19.54       22.47      2.74 o
   4   6   0        6.34        0.20      3.01 o
   5   6   0      148.49      169.25      8.52 o
   6   6   0       11.00        6.92      8.28 o
   7   6   0       55.51       66.13      7.83 o
   8   6   0       13.84       10.44      9.26 o
   1   7   0      104.57      135.36      3.52 o
   2   7   0       24.80       27.68      2.43 o
   3   7   0       34.99       30.88      3.15 o
   4   7   0        1.58        4.30      2.48 o
   5   7   0       30.43       33.95      4.41 o
   6   7   0        5.56        9.93      4.28 o
   7   7   0       27.06       31.63      6.44 o
   8   7   0        5.17        3.91      5.26 o
   0   8   0       58.44       56.30      3.85 o
   1   8   0       25.89       37.12      2.72 o
   2   8   0        0.53        0.32      1.69 o
   3   8   0        0.08        0.43      2.04 o
   4   8   0       13.68       14.37      2.94 o
   5   8   0       15.52        8.38      3.61 o
   6   8   0       13.72        8.18      5.08 o
   7   8   0        0.20       -4.13      5.54 o
   1   9   0       65.71       62.93      3.42 o
   2   9   0       98.52       91.44      4.60 o
   3   9   0        7.34        6.71      3.19 o
   4   9   0       35.59       42.54      4.30 o
   5   9   0       32.38       30.36      6.63 o
   6   9   0        0.48       -4.24      4.24 o
   7   9   0        0.89       -3.11      5.29 o
   0  10   0       85.44       64.02      5.52 o
   1  10   0        7.84        2.39      2.53 o
   2  10   0       13.75       20.17      3.23 o
   3  10   0       23.10       21.54      3.52 o
   4  10   0        0.54        1.15      3.26 o
   5  10   0       34.58       42.67      7.52 o
   6  10   0       33.74       46.08      8.35 o
   1  11   0        0.03       -0.86      2.37 o
   2  11   0        0.90       -2.55      2.55 o
   3  11   0       11.30        6.04      3.21 o
   4  11   0       23.54       22.23      4.85 o
   5  11   0        0.54       -4.39      4.39 o
   0  12   0      314.47      295.08     16.36 o
   1  12   0       27.62       28.83      4.74 o
   2  12   0        0.40       -2.71      2.98 o
   3  12   0        8.83        2.91      3.94 o
   4  12   0        6.39        6.83      5.10 o
   1  13   0        7.32        3.98      4.39 o
   2  13   0       10.22        8.57      4.89 o
   3  13   0        0.04       -4.52      4.52 o
  -9   1   1        0.25       -3.89      3.89 o
  -8   1   1        0.01       -2.20      2.20 o
  -7   1   1        1.27       -0.05      2.26 o
  -6   1   1       12.61       14.36      2.90 o
  -5   1   1        0.14       -1.65      1.65 o
  -4   1   1        0.15       -1.97      1.98 o
  -3   1   1     1137.90     1083.65     16.40 o
  -2   1   1    15287.72    15328.02    100.69 o
  -1   1   1       39.07       42.98      1.94 o
   0   1   1        0.06        5.20      1.10 o
   1   1   1       10.00        8.71      0.87 o
   2   1   1        7.18        3.59      1.13 o
   3   1   1       64.84       63.68      2.67 o
   4   1   1        2.82        1.06      1.51 o
   5   1   1        7.73       10.02      2.24 o
   6   1   1       48.21       57.65      3.96 o
   7   1   1        0.32       -0.63      2.28 o
   8   1   1        0.08       -3.72      3.72 o
   9   1   1        2.80       -0.10      4.99 o
  -9   2   1        5.13        3.50      4.45 o
  -8   2   1       22.47       23.33      4.25 o
  -7   2   1        0.79        1.02      1.94 o
  -6   2   1        0.12       -0.71      1.92 o
  -5   2   1        5.70        5.08      1.95 o
  -4   2   1       77.16       71.49      3.61 o
  -3   2   1        7.28        6.93      1.70 o
  -2   2   1        0.07        0.19      1.15 o
  -1   2   1      800.00      762.29      8.75 o
   0   2   1    21012.02    18887.00     97.49 o
   1   2   1      330.69      331.24      7.78 o
   2   2   1      113.68      100.98      2.28 o
   3   2   1       50.32       41.10      3.06 o
   4   2   1       74.07       68.58      2.59 o
   5   2   1       43.62       55.01      3.05 o
   6   2   1        2.55        0.40      1.93 o
   7   2   1        4.10        6.00      3.85 o
   8   2   1       32.87       30.55      5.72 o
   9   2   1        2.12       -1.30      5.04 o
  -9   3   1        4.16        2.16      6.34 o
  -8   3   1        2.33        5.06      3.77 o
  -7   3   1        0.32       -0.79      2.60 o
  -6   3   1        5.61        3.83      2.89 o
  -5   3   1        0.01       -1.02      1.82 o
  -4   3   1      642.56      685.98      8.28 o
  -3   3   1      120.15      107.11     12.95 o
  -2   3   1      202.07      202.36      2.98 o
  -1   3   1        2.93        1.55      0.89 o
   0   3   1      433.74      402.64      4.86 o
   1   3   1       76.71       79.72      3.19 o
   2   3   1      221.06      217.98      6.22 o
   3   3   1       24.36       25.54      1.74 o
   4   3   1       20.71       25.23      2.03 o
   5   3   1        1.69        1.00      1.64 o
   6   3   1       53.22       58.03      6.30 o
   7   3   1       54.31       63.61     10.69 o
   8   3   1        3.01        8.39      4.56 o
   9   3   1        1.35       -3.12      5.58 o
  -8   4   1        0.54        1.99      5.71 o
  -7   4   1        6.39        1.76      3.14 o
  -6   4   1        4.83        3.81      4.34 o
  -5   4   1        0.93       -0.49      1.73 o
  -4   4   1      121.20      126.99      4.30 o
  -3   4   1       73.95       61.82      3.06 o
  -2   4   1      396.79      392.06      4.27 o
  -1   4   1      329.38      318.45      3.46 o
   0   4   1     1640.24     1683.45     18.34 o
   1   4   1      105.84      100.29      2.95 o
   2   4   1     1179.11     1219.08     14.88 o
   3   4   1        0.41        2.33      1.09 o
   4   4   1       20.97       24.58      2.17 o
   5   4   1        5.57        6.66      3.59 o
   6   4   1        0.20       -4.92      6.28 o
   7   4   1       91.00       89.49      7.17 o
   8   4   1        6.42        8.28      4.74 o
  -8   5   1        0.00        0.17      4.33 o
  -7   5   1       24.08       26.97      3.78 o
  -6   5   1        0.24        0.76      2.81 o
  -5   5   1       13.07       12.79      3.76 o
  -4   5   1      391.05      408.66     10.89 o
  -3   5   1      146.60      132.95      3.28 o
  -2   5   1      212.28      204.02      5.72 o
  -1   5   1     3129.86     3378.61     19.71 o
   0   5   1      100.24       85.67      2.38 o
   1   5   1       72.83       69.49      2.66 o
   2   5   1     1662.94     1831.45     28.90 o
   3   5   1        5.96        5.99      2.20 o
   4   5   1        0.29        3.23      4.16 o
   5   5   1       30.71       33.40      5.10 o
   6   5   1       42.21       47.99     10.71 o
   7   5   1       30.93       21.47      5.55 o
   8   5   1        0.37        3.41      5.08 o
  -8   6   1       19.60       13.64      5.36 o
  -7   6   1        0.09       -3.67      3.67 o
  -6   6   1        7.52        6.61      4.50 o
  -5   6   1        3.23        2.03      3.67 o
  -4   6   1      133.36      142.01      4.39 o
  -3   6   1        1.95       -0.18      1.18 o
  -2   6   1      270.43      250.34      3.64 o
  -1   6   1     2184.36     2479.21     19.51 o
   0   6   1       29.70       26.75      1.80 o
   1   6   1      344.02      348.85      5.15 o
   2   6   1      234.10      232.06      4.40 o
   3   6   1       80.87       81.34      4.54 o
   4   6   1        0.40        0.15      3.42 o
   5   6   1       31.99       44.33      6.12 o
   6   6   1        0.94       -3.44      3.44 o
   7   6   1        7.52        2.15     14.24 o
   8   6   1        0.43       -5.79      5.79 o
  -8   7   1        0.64        3.20      4.51 o
  -7   7   1        7.79        4.00      6.76 o
  -6   7   1        3.51        7.01      4.50 o
  -5   7   1        0.61       -1.40      3.24 o
  -4   7   1       44.72       47.30      4.61 o
  -3   7   1        0.00       -1.83      1.83 o
  -2   7   1        0.18        1.38      1.58 o
  -1   7   1      841.48      969.25     16.10 o
   0   7   1       71.36       73.28      2.59 o
   1   7   1      155.44      169.65      3.35 o
   2   7   1      147.95      160.55      4.18 o
   3   7   1        8.63        7.12      2.34 o
   4   7   1       11.27       10.23      3.90 o
   5   7   1       40.24       51.13      6.21 o
   6   7   1       36.02       46.93      7.01 o
   7   7   1       59.31       55.73     15.95 o
  -7   8   1        7.68        7.55      5.04 o
  -6   8   1        9.75        9.57      6.13 o
  -5   8   1       16.90       12.65      5.83 o
  -4   8   1        0.84       -0.48      2.31 o
  -3   8   1        3.03        0.75      1.99 o
  -2   8   1        7.28        6.71      2.22 o
  -1   8   1       21.05       19.90      2.20 o
   0   8   1        4.34        2.67      1.51 o
   1   8   1       20.20       22.20      2.33 o
   2   8   1        0.25       -1.09      1.58 o
   3   8   1       48.86       45.52      6.66 o
   4   8   1        0.88       -0.92      2.29 o
   5   8   1       42.09       54.16      5.41 o
   6   8   1       11.79        6.98      3.65 o
   7   8   1      101.03      114.98     10.71 o
  -7   9   1       10.84        3.67      5.52 o
  -6   9   1        1.09       -0.63      4.93 o
  -5   9   1       44.05       54.79      7.48 o
  -4   9   1       39.46       38.48      4.10 o
  -3   9   1       43.65       42.92      3.82 o
  -2   9   1       26.43       24.19      3.16 o
  -1   9   1      273.40      253.17      6.42 o
   0   9   1       42.73       39.70      3.30 o
   1   9   1       10.95       11.74      2.19 o
   2   9   1       18.17       15.25      2.87 o
   3   9   1       87.81       94.39      5.00 o
   4   9   1       74.55       71.27      4.95 o
   5   9   1       33.81       32.54      7.03 o
   6   9   1       11.75        4.82      5.29 o
  -6  10   1        0.26        0.34      5.10 o
  -5  10   1        6.43        7.41      4.98 o
  -4  10   1       36.19       30.45      4.64 o
  -3  10   1        0.46       -2.20      2.20 o
  -2  10   1       53.56       54.97      4.26 o
  -1  10   1      249.83      212.58      7.10 o
   0  10   1       10.07        4.89      2.23 o
   1  10   1       68.20       60.08      4.21 o
   2  10   1        0.00       -1.72      2.10 o
   3  10   1       27.54       33.60      5.15 o
   4  10   1       20.81       19.89      4.32 o
   5  10   1       53.80       56.32      7.89 o
   6  10   1        4.46        5.94      9.51 o
  -5  11   1        7.39       -2.04      4.82 o
  -4  11   1        4.21       -2.05      3.17 o
  -3  11   1       88.86       77.11      6.20 o
  -2  11   1       55.09       55.80      5.82 o
  -1  11   1      245.83      235.65      8.01 o
   0  11   1       37.41       35.25      3.67 o
   1  11   1       24.11       33.92      4.43 o
   2  11   1       90.46       82.58      5.47 o
   3  11   1        9.05        4.01      2.89 o
   4  11   1       22.71       16.27      4.60 o
   5  11   1       68.65       92.38      9.89 o
  -4  12   1       12.88       10.89      5.18 o
  -3  12   1        3.02        0.25      3.73 o
  -2  12   1       21.96       17.01      7.40 o
  -1  12   1       27.82       22.83      4.49 o
   0  12   1        1.91        1.76      3.57 o
   1  12   1       42.18       37.42      4.68 o
   2  12   1       12.64        7.12      3.53 o
   3  12   1        0.02       -0.03      4.15 o
   4  12   1        0.51        2.58      4.36 o
  -3  13   1        1.61       -2.54      5.07 o
  -2  13   1       23.72       18.17      5.48 o
  -1  13   1        0.98       -2.66      5.79 o
   0  13   1        4.96        6.35      4.36 o
   1  13   1        2.81        1.44      4.07 o
   2  13   1        0.37       -1.24      3.34 o
   3  13   1        3.21       -4.61      5.66 o
  -9   0   2        0.00        0.49      3.93 o
  -8   0   2        8.70        6.35      6.80 o
  -7   0   2        0.61       -2.28      5.24 o
  -6   0   2       77.31       69.40      7.99 o
  -5   0   2       98.20       93.11      7.95 o
  -4   0   2      488.13      415.53     12.89 o
  -3   0   2      609.81      491.05     11.58 o
  -2   0   2     3413.63     3643.57     32.25 o
  -1   0   2     1594.29     1764.52     16.86 o
   0   0   2       42.98       33.30      1.86 o
   1   0   2      203.80      181.69      5.07 o
   2   0   2      624.59      569.79     10.48 o
   3   0   2      435.54      436.55      7.80 o
   4   0   2      183.95      159.15      5.77 o
   5   0   2       14.18       12.14      3.17 o
   6   0   2      210.67      199.69     11.16 o
   7   0   2       85.70       87.19      9.09 o
   8   0   2       91.61       83.43     10.02 o
   9   0   2        4.56        2.62      6.97 o
  -9   1   2        0.59       -2.33      3.48 o
  -8   1   2        1.74       -0.20      2.39 o
  -7   1   2        4.87        5.45      2.39 o
  -6   1   2        0.00       -0.46      2.86 o
  -5   1   2      127.72      114.96      5.89 o
  -4   1   2      318.88      315.10      8.15 o
  -3   1   2     1917.32     1966.53     60.82 o
  -2   1   2    96878.16    88237.53    352.96 o
  -1   1   2        0.37        0.02      1.01 o
   0   1   2      690.94      565.20    157.09 o
   1   1   2     7280.27     6587.26     65.40 o
   2   1   2       17.99       19.58      1.90 o
   3   1   2      595.93      561.15      5.55 o
   4   1   2       58.61       60.55      2.82 o
   5   1   2      109.58      109.85      5.49 o
   6   1   2      141.40      147.15      5.84 o
   7   1   2       15.76       20.14      3.76 o
   8   1   2       13.12       11.88      9.91 o
   9   1   2        1.50       -0.23      4.87 o
  -9   2   2        0.70       -1.33      4.65 o
  -8   2   2        0.15       -0.59      2.96 o
  -7   2   2        0.03        2.07      2.10 o
  -6   2   2        1.33       -0.38      2.00 o
  -5   2   2      526.99      510.22     15.06 o
  -4   2   2      383.98      429.32      8.82 o
  -3   2   2      278.30      292.76      5.27 o
  -2   2   2     8116.29     7964.46     61.82 o
  -1   2   2        0.76        2.15      1.05 o
   0   2   2     3786.59     3828.65    131.59 o
   1   2   2      752.09      785.51     58.83 o
   2   2   2       13.93        9.31      1.62 o
   3   2   2      134.06      106.61      2.92 o
   4   2   2       29.61       30.49      2.42 o
   5   2   2        0.02        4.95      2.26 o
   6   2   2      333.56      333.62      8.23 o
   7   2   2       52.84       53.48      6.36 o
   8   2   2        0.37        2.18      4.05 o
   9   2   2        9.30        8.64      5.31 o
  -9   3   2        0.32       -4.36      4.36 o
  -8   3   2        6.05        4.30      3.35 o
  -7   3   2        0.01       -1.91      2.73 o
  -6   3   2        0.13       -0.94      1.97 o
  -5   3   2       87.15       96.46      3.98 o
  -4   3   2      144.98      140.82      9.23 o
  -3   3   2       76.53       78.96      2.61 o
  -2   3   2     1074.76     1025.68     12.07 o
  -1   3   2       70.56       75.53      2.43 o
   0   3   2       97.41       87.97      2.11 o
   1   3   2     1009.07      962.09     23.71 o
   2   3   2      317.85      313.03     18.20 o
   3   3   2       29.12       28.84      2.36 o
   4   3   2      562.73      515.08     10.41 o
   5   3   2        2.10        3.34      2.35 o
   6   3   2       20.10       23.29      4.99 o
   7   3   2       40.74       50.85      7.12 o
   8   3   2        2.89       -3.98      3.98 o
  -8   4   2       12.31        9.57      3.74 o
  -7   4   2        7.87        4.68      2.63 o
  -6   4   2       38.25       41.87      4.61 o
  -5   4   2       22.00       32.54      3.32 o
  -4   4   2       10.19       11.24      1.75 o
  -3   4   2      244.45      258.00      4.18 o
  -2   4   2       35.24       41.96      1.98 o
  -1   4   2      535.88      542.73      9.64 o
   0   4   2     1086.35     1055.41     16.28 o
   1   4   2      422.60      446.52      5.42 o
   2   4   2      484.63      459.51     11.83 o
   3   4   2      225.16      229.62     13.50 o
   4   4   2       48.20       53.79      5.11 o
   5   4   2       39.00       41.46      6.06 o
   6   4   2        8.31        6.58      4.03 o
   7   4   2        0.47       -3.29      4.84 o
   8   4   2        7.33        7.22      5.03 o
  -8   5   2        4.81        3.32      3.81 o
  -7   5   2        6.31        5.36      3.33 o
  -6   5   2        3.72        2.95      2.44 o
  -5   5   2       12.95       16.41      3.68 o
  -4   5   2      266.54      267.21      4.50 o
  -3   5   2      701.73      739.57      6.83 o
  -2   5   2       68.12       85.03      2.42 o
  -1   5   2     1011.98     1051.04     13.35 o
   0   5   2     1389.85     1450.27     11.91 o
   1   5   2       16.45       14.45      1.92 o
   2   5   2      140.96      150.69      5.01 o
   3   5   2      507.17      510.66     14.52 o
   4   5   2       29.56       35.84      7.16 o
   5   5   2       83.56       85.18     10.06 o
   6   5   2        9.02        6.14      4.24 o
   7   5   2       63.10       77.29      8.06 o
   8   5   2        8.10        7.61      5.40 o
  -8   6   2        5.06        3.68      4.49 o
  -7   6   2       12.81       11.06      4.05 o
  -6   6   2       24.88       23.28      4.17 o
  -5   6   2        0.16       -1.80      2.20 o
  -4   6   2       24.94       27.30      2.65 o
  -3   6   2        7.02        7.25      1.48 o
  -2   6   2       84.11       87.62      2.33 o
  -1   6   2      534.61      513.11      5.10 o
   0   6   2        8.36        6.23      1.31 o
   1   6   2      283.66      301.81      4.87 o
   2   6   2       80.77       80.74      3.48 o
   3   6   2       21.96       18.46      3.10 o
   4   6   2        7.92        6.16      3.60 o
   5   6   2       60.52       72.86     10.40 o
   6   6   2        5.23       -3.68      4.15 o
   7   6   2      219.46      230.79     11.21 o
   8   6   2        0.61       -5.08      5.08 o
  -8   7   2        5.58        8.98      9.13 o
  -7   7   2       15.31       17.92      5.23 o
  -6   7   2        1.60        1.27      3.18 o
  -5   7   2        0.28        0.20      2.92 o
  -4   7   2       10.12        5.70      2.14 o
  -3   7   2      143.08      149.19      4.52 o
  -2   7   2      120.87      120.57      3.12 o
  -1   7   2       89.49       96.16      2.89 o
   0   7   2      116.67      130.92      3.19 o
   1   7   2        0.04       -0.09      1.16 o
   2   7   2      146.39      140.67      4.01 o
   3   7   2       41.70       41.57      4.02 o
   4   7   2       80.02       78.82      6.79 o
   5   7   2       46.12       39.02      6.00 o
   6   7   2       66.85       74.48      7.92 o
   7   7   2       15.71       10.56      5.81 o
  -7   8   2       13.30       11.35      5.04 o
  -6   8   2        1.43       -2.34      3.53 o
  -5   8   2        1.97        0.98      3.98 o
  -4   8   2       52.58       56.64      4.37 o
  -3   8   2        0.42       -0.61      2.02 o
  -2   8   2        2.68        5.73      2.11 o
  -1   8   2        1.87        0.53      1.37 o
   0   8   2      133.22      130.91      3.44 o
   1   8   2       48.58       57.34      3.20 o
   2   8   2        1.86        0.57      1.65 o
   3   8   2       31.58       39.93      3.84 o
   4   8   2        0.14        0.77      2.99 o
   5   8   2        2.29        3.57      4.14 o
   6   8   2        1.57        1.48      3.82 o
   7   8   2        6.76        7.15      5.30 o
  -7   9   2        4.60       -0.62      6.06 o
  -6   9   2        1.21       -4.12      4.46 o
  -5   9   2        2.14        3.37      3.80 o
  -4   9   2        0.70       -0.81      2.98 o
  -3   9   2        0.07       -1.83      2.12 o
  -2   9   2        2.06        1.25      2.17 o
  -1   9   2        0.04       -0.07      1.70 o
   0   9   2        6.63        2.95      1.90 o
   1   9   2        1.34       -1.67      1.70 o
   2   9   2       37.96       50.19      3.98 o
   3   9   2       36.26       31.05      3.67 o
   4   9   2       22.27       20.18      4.35 o
   5   9   2       10.76        9.55      3.95 o
   6   9   2        0.52        1.37      4.39 o
  -6  10   2       22.09       14.21      6.40 o
  -5  10   2       19.97       10.24      4.38 o
  -4  10   2       38.26       37.65      5.09 o
  -3  10   2        2.78        0.54      2.64 o
  -2  10   2        8.82        5.55      2.64 o
  -1  10   2       49.39       49.25      6.07 o
   0  10   2       44.97       42.39      3.68 o
   1  10   2       46.93       49.23      3.59 o
   2  10   2      147.40      152.15      5.92 o
   3  10   2      134.25      116.66      5.50 o
   4  10   2        0.79        0.24      3.57 o
   5  10   2       10.35       15.78      4.49 o
   6  10   2      109.85      105.79      9.83 o
  -5  11   2        5.01       -1.78      3.89 o
  -4  11   2        3.27       -3.27      3.27 o
  -3  11   2       30.64       24.49      5.18 o
  -2  11   2      179.40      172.78     12.21 o
  -1  11   2       13.74        9.37      3.25 o
   0  11   2        2.58       -0.60      2.62 o
   1  11   2       53.31       41.60      4.63 o
   2  11   2        0.01        0.61      2.84 o
   3  11   2       23.96       21.15      3.65 o
   4  11   2       45.16       64.18      6.60 o
   5  11   2        0.31       -1.81      5.17 o
  -4  12   2        6.02        1.20      4.31 o
  -3  12   2       18.17       26.03      6.10 o
  -2  12   2        6.66        3.99      4.14 o
  -1  12   2        5.22        0.79      3.75 o
   0  12   2       25.56       27.31      6.02 o
   1  12   2       15.73       12.11      3.69 o
   2  12   2        2.05       -1.28      3.42 o
   3  12   2       37.52       37.94      5.46 o
   4  12   2       24.68       23.55      6.95 o
  -3  13   2       10.31        5.43      4.80 o
  -2  13   2       67.12       53.30      7.46 o
  -1  13   2        1.96       -0.54      4.43 o
   0  13   2        0.70        1.93      4.06 o
   1  13   2       16.54       10.51      4.49 o
   2  13   2        0.84       -0.09      4.82 o
  -9   1   3        0.00       -3.85      3.85 o
  -8   1   3        2.23        1.02      2.27 o
  -7   1   3        5.06        7.35      3.06 o
  -6   1   3       30.17       27.22      4.42 o
  -5   1   3       63.37       73.05      5.40 o
  -4   1   3      336.83      297.45      7.97 o
  -3   1   3       33.25       46.73      4.29 o
  -2   1   3    16036.69    15577.72     61.13 o
  -1   1   3     1077.91     1069.22     11.50 o
   0   1   3      730.41      673.97      6.42 o
   1   1   3      311.32      257.99      3.82 o
   2   1   3      304.89      270.08      4.76 o
   3   1   3       64.01       64.55      4.51 o
   4   1   3        0.01        2.25      1.93 o
   5   1   3       46.93       58.22      4.11 o
   6   1   3      170.07      175.07      6.66 o
   7   1   3       13.78       11.78      3.67 o
   8   1   3        0.84       -3.91      3.91 o
   9   1   3        1.71        8.83      7.35 o
  -9   2   3        0.00       -3.93      4.34 o
  -8   2   3        1.36       -2.38      3.76 o
  -7   2   3        1.19        2.05      2.04 o
  -6   2   3       54.46       66.55      4.86 o
  -5   2   3       16.28       14.33      2.70 o
  -4   2   3     2501.38     2510.09     21.46 o
  -3   2   3       72.88       59.13      2.39 o
  -2   2   3      299.56      288.21      8.86 o
  -1   2   3        3.89        0.33      1.00 o
   0   2   3      160.84      159.94      2.68 o
   1   2   3       61.66       58.10      5.27 o
   2   2   3       11.69       15.36      1.89 o
   3   2   3      367.06      347.70      5.97 o
   4   2   3      377.79      362.12      6.92 o
   5   2   3       20.02       13.42      2.89 o
   6   2   3        0.29       -2.49      2.49 o
   7   2   3        0.33        2.16      3.93 o
   8   2   3        0.03       -1.32      4.10 o
  -9   3   3        0.03       -0.38      4.41 o
  -8   3   3        0.06       -1.84      2.98 o
  -7   3   3        2.03       -0.04      2.07 o
  -6   3   3       26.22       33.21      3.04 o
  -5   3   3       47.11       39.58      3.91 o
  -4   3   3      501.00      519.30     10.25 o
  -3   3   3     1607.21     1566.67      9.79 o
  -2   3   3       80.61      103.11      5.77 o
  -1   3   3     1426.52     1163.68     62.86 o
   0   3   3      116.79      102.11      2.24 o
   1   3   3      586.61      501.63      5.55 o
   2   3   3        1.00        2.57      2.18 o
   3   3   3      106.46      112.21      3.79 o
   4   3   3       63.83       57.72      4.87 o
   5   3   3      225.52      238.20      8.90 o
   6   3   3        0.03       -1.52      3.47 o
   7   3   3       73.00       86.27      7.65 o
   8   3   3       20.18       18.18      8.20 o
  -9   4   3        2.12       -1.03      3.78 o
  -8   4   3        6.15        2.65      3.67 o
  -7   4   3        0.39       -2.78      2.78 o
  -6   4   3      203.02      215.82      5.39 o
  -5   4   3       51.65       55.32      3.03 o
  -4   4   3       61.79       57.40      2.85 o
  -3   4   3      736.36      812.70      7.39 o
  -2   4   3       34.18       36.35      2.03 o
  -1   4   3      324.03      353.83      8.23 o
   0   4   3     2252.02     2155.16     10.39 o
   1   4   3      233.42      239.83      4.29 o
   2   4   3      179.56      168.13      9.38 o
   3   4   3       55.85       47.01      7.04 o
   4   4   3       50.81       48.76     12.45 o
   5   4   3      210.25      211.44      8.71 o
   6   4   3       25.87       29.59      5.39 o
   7   4   3       53.23       55.05      7.16 o
   8   4   3        1.18       -1.32      4.82 o
  -8   5   3        0.00       -1.60      3.31 o
  -7   5   3        0.13       -2.47      2.47 o
  -6   5   3        0.37       -0.46      2.69 o
  -5   5   3       34.17       36.15      3.44 o
  -4   5   3        0.69       -0.36      1.40 o
  -3   5   3      824.19      831.63     11.58 o
  -2   5   3      120.92      110.04      2.85 o
  -1   5   3        7.70        6.97      1.05 o
   0   5   3      218.70      208.02      3.03 o
   1   5   3      142.99      161.84      4.93 o
   2   5   3        0.05        0.47      1.85 o
   3   5   3       46.39       55.59      7.25 o
   4   5   3       25.84       26.73      4.92 o
   5   5   3      200.82      190.33      9.97 o
   6   5   3       21.69       32.90      7.33 o
   7   5   3       14.44       10.86      5.47 o
   8   5   3        6.35        3.12      5.53 o
  -8   6   3        4.04        1.83      3.70 o
  -7   6   3        1.46       -2.95      2.95 o
  -6   6   3       54.56       59.21      9.09 o
  -5   6   3       10.65       11.97      3.49 o
  -4   6   3       29.83       39.36      2.96 o
  -3   6   3     1213.06     1230.70     30.45 o
  -2   6   3       63.39       57.32      2.38 o
  -1   6   3      333.78      353.92      4.00 o
   0   6   3     1585.89     1733.08     18.78 o
   1   6   3       50.23       42.41      3.17 o
   2   6   3      173.16      166.68      6.91 o
   3   6   3      121.24      113.63      6.73 o
   4   6   3      150.33      170.76      8.47 o
   5   6   3        0.49        5.73      5.68 o
   6   6   3        5.20       11.32      4.78 o
   7   6   3        6.17        7.74      7.61 o
   8   6   3       29.13       24.95      7.99 o
  -8   7   3        0.61       -3.86      3.86 o
  -7   7   3        0.70       -2.76      4.16 o
  -6   7   3        7.57        1.61      3.41 o
  -5   7   3        0.03       -0.15      2.44 o
  -4   7   3       29.38       30.21      2.98 o
  -3   7   3       34.11       49.75      3.22 o
  -2   7   3        1.79        1.36      1.18 o
  -1   7   3       78.54       83.73      2.73 o
   0   7   3        0.45       -1.23      1.23 o
   1   7   3        4.62        2.44      1.55 o
   2   7   3       48.90       62.37      4.70 o
   3   7   3       13.83       10.70      3.09 o
   4   7   3       45.07       43.40      5.85 o
   5   7   3      472.86      501.36     34.04 o
   6   7   3        0.06       -0.74      4.55 o
   7   7   3       56.75       69.02      8.66 o
  -7   8   3       13.04        7.85      5.00 o
  -6   8   3        4.60        2.19      4.47 o
  -5   8   3       25.16       22.57      4.39 o
  -4   8   3       10.42       15.14      3.18 o
  -3   8   3      299.67      293.59      6.16 o
  -2   8   3        2.20        3.19      2.10 o
  -1   8   3       63.13       75.66      3.42 o
   0   8   3        5.26        6.84      1.93 o
   1   8   3       22.62       25.40      2.56 o
   2   8   3       73.54       73.27      3.67 o
   3   8   3      458.45      461.00     10.17 o
   4   8   3       16.95       23.69      5.53 o
   5   8   3      270.01      284.41     11.64 o
   6   8   3       89.28       99.76      9.10 o
   7   8   3       20.53       17.71      5.84 o
  -7   9   3        5.04        3.40      5.33 o
  -6   9   3        3.75        1.81      4.57 o
  -5   9   3        8.37        0.72      3.17 o
  -4   9   3        3.37        2.33      3.04 o
  -3   9   3        0.00        1.90      2.68 o
  -2   9   3        0.87        0.31      2.62 o
  -1   9   3        8.27        3.07      2.45 o
   0   9   3        0.09       -0.69      1.66 o
   1   9   3      105.12       93.37      3.97 o
   2   9   3       63.38       64.07      4.95 o
   3   9   3      294.26      318.35      9.21 o
   4   9   3      102.80       94.82      6.22 o
   5   9   3      157.21      143.57      7.52 o
   6   9   3        2.23        1.25      4.19 o
  -6  10   3        7.14        3.98      5.13 o
  -5  10   3       24.44       36.69      5.33 o
  -4  10   3      104.71      102.46      6.65 o
  -3  10   3      216.95      206.48      7.88 o
  -2  10   3       12.27        9.27      3.93 o
  -1  10   3       50.33       69.00      5.29 o
   0  10   3       68.08       64.98      3.98 o
   1  10   3        0.18       -0.66      1.98 o
   2  10   3       10.68        9.97      2.87 o
   3  10   3       10.45        9.96      3.53 o
   4  10   3      147.28      140.18      7.80 o
   5  10   3       61.67       70.90      6.60 o
   6  10   3        2.54       -5.22      5.22 o
  -5  11   3        0.29       -3.69      3.69 o
  -4  11   3       22.82       26.16      4.95 o
  -3  11   3       44.54       45.52      7.14 o
  -2  11   3        2.15        0.71      4.14 o
  -1  11   3       34.27       27.07      3.89 o
   0  11   3       52.20       43.33      4.58 o
   1  11   3       22.65       26.54      4.38 o
   2  11   3        3.76        0.25      2.52 o
   3  11   3       15.69       13.57      3.64 o
   4  11   3       83.99       83.14      9.00 o
   5  11   3        1.29        4.31      5.46 o
  -4  12   3        4.38        0.94      4.67 o
  -3  12   3       40.97       35.49      6.21 o
  -2  12   3        4.43       -1.04      3.98 o
  -1  12   3       23.14       20.65      5.26 o
   0  12   3       17.03       16.78      3.87 o
   1  12   3        5.27        4.26      4.69 o
   2  12   3        3.47        0.50      3.04 o
   3  12   3       24.65       12.82      4.17 o
   4  12   3       13.79       10.40      4.91 o
  -3  13   3        6.85        9.20      5.36 o
  -2  13   3       46.76       51.52      7.57 o
  -1  13   3        1.39        2.21      4.52 o
   0  13   3        0.38       -3.76      5.96 o
   1  13   3        0.33        0.73      4.46 o
   2  13   3        0.00        3.09      3.72 o
  -9   0   4        0.25       -3.43      3.43 o
  -8   0   4        4.70        1.71      3.69 o
  -7   0   4        7.97       10.35      5.37 o
  -6   0   4       12.62       11.58      3.23 o
  -5   0   4      325.14      362.54      8.72 o
  -4   0   4    22689.19    22660.65    299.31 o
  -3   0   4      921.46      879.53     18.26 o
  -2   0   4      111.60      136.34      6.04 o
  -1   0   4     9321.17     8725.80     59.80 o
   0   0   4      230.27      206.79      5.79 o
   1   0   4      997.16      923.07     17.77 o
   2   0   4      169.14      195.34      7.69 o
   3   0   4     1098.95     1041.27     18.09 o
   4   0   4      467.37      504.53     14.03 o
   5   0   4       26.17       26.54      6.38 o
   6   0   4       64.71       76.54      9.09 o
   7   0   4       17.03       13.14      6.30 o
   8   0   4        3.85       14.45      7.14 o
  -9   1   4        0.21       -1.57      3.99 o
  -8   1   4        4.45        3.11      3.22 o
  -7   1   4       50.69       50.63      4.63 o
  -6   1   4       72.28       62.78      4.37 o
  -5   1   4      203.13      206.33      4.83 o
  -4   1   4     3460.80     3410.43     27.92 o
  -3   1   4       93.48       98.95      2.83 o
  -2   1   4      634.24      602.99      9.38 o
  -1   1   4      361.80      339.33      4.40 o
   0   1   4      111.28      104.43      4.96 o
   1   1   4     3470.97     3121.91     51.17 o
   2   1   4       89.28       75.04      3.25 o
   3   1   4        0.00       -0.72      1.73 o
   4   1   4     1714.16     1727.92     15.34 o
   5   1   4      274.36      283.68      7.24 o
   6   1   4      187.40      191.62      6.86 o
   7   1   4       19.50       24.91      5.13 o
   8   1   4       15.81       14.12      5.24 o
  -9   2   4        0.11       -0.48      7.08 o
  -8   2   4        1.69       -2.45      2.76 o
  -7   2   4        9.06        4.85      2.45 o
  -6   2   4      181.08      182.71      5.50 o
  -5   2   4      678.21      662.89      8.68 o
  -4   2   4      578.05      564.24     28.31 o
  -3   2   4       82.73       81.39      2.72 o
  -2   2   4       30.46       35.36      2.18 o
  -1   2   4      923.71      926.68     13.54 o
   0   2   4       11.20       19.74      1.48 o
   1   2   4      841.19      758.37      6.85 o
   2   2   4     1777.47     1669.06     11.85 o
   3   2   4        2.82       -1.30      1.70 o
   4   2   4       16.35       22.79      3.00 o
   5   2   4       85.76       88.50      4.84 o
   6   2   4        3.27       -0.69      3.27 o
   7   2   4       22.84       24.44      5.30 o
   8   2   4        0.06       -1.35      4.18 o
  -9   3   4        1.82        3.26      4.43 o
  -8   3   4        4.46        3.22      2.91 o
  -7   3   4       72.20       73.67      6.00 o
  -6   3   4       88.43       81.18      4.27 o
  -5   3   4      107.35      122.31      4.22 o
  -4   3   4     1759.46     1805.62     33.74 o
  -3   3   4       15.01       14.71      1.56 o
  -2   3   4      497.61      551.50     10.79 o
  -1   3   4       85.88       90.63      2.85 o
   0   3   4       84.58       83.34      2.26 o
   1   3   4       52.72       58.08      2.43 o
   2   3   4       16.07       20.87      1.95 o
   3   3   4      338.72      341.92      5.98 o
   4   3   4      989.30      991.68     13.20 o
   5   3   4       63.29       69.00      6.19 o
   6   3   4        0.97       -0.30      3.60 o
   7   3   4        0.64       -3.53      3.53 o
   8   3   4       18.95       17.31      6.45 o
  -9   4   4        0.66        2.58      4.80 o
  -8   4   4        0.15       -0.47      2.88 o
  -7   4   4        0.28        0.20      2.53 o
  -6   4   4       27.69       34.98      5.74 o
  -5   4   4      158.39      171.23      6.01 o
  -4   4   4      548.60      564.72      8.29 o
  -3   4   4      236.75      261.16      4.30 o
  -2   4   4      271.66      268.43      4.40 o
  -1   4   4       38.26       34.01      2.58 o
   0   4   4      544.12      565.73     11.68 o
   1   4   4      126.13      127.39      3.55 o
   2   4   4      370.66      364.70      8.47 o
   3   4   4        5.55        6.63      1.91 o
   4   4   4      146.35      146.71      7.35 o
   5   4   4       21.84       17.20      4.60 o
   6   4   4        9.35        6.55      4.23 o
   7   4   4       97.29       98.42      8.33 o
   8   4   4       31.85       41.33      7.71 o
  -8   5   4        2.56        5.29      4.00 o
  -7   5   4        0.95        0.67      2.83 o
  -6   5   4        0.15       -0.15      2.75 o
  -5   5   4        5.90        5.36      2.00 o
  -4   5   4      108.67      120.47      3.75 o
  -3   5   4        9.05       17.85      1.89 o
  -2   5   4      137.09      132.47      6.69 o
  -1   5   4      930.53      909.69     11.91 o
   0   5   4      131.28      131.30      3.03 o
   1   5   4      676.44      620.04      9.95 o
   2   5   4       26.88       23.01      3.74 o
   3   5   4       11.61       15.23      4.80 o
   4   5   4        4.61        4.23      3.34 o
   5   5   4      299.54      322.59     11.08 o
   6   5   4        1.44        5.21      4.23 o
   7   5   4      162.00      164.12     10.16 o
   8   5   4       22.55       21.04      6.47 o
  -8   6   4        0.91       -1.17      3.55 o
  -7   6   4        1.37        0.66      2.73 o
  -6   6   4       32.57       35.80      6.06 o
  -5   6   4        3.51       -1.55      2.23 o
  -4   6   4       12.32       11.74      1.83 o
  -3   6   4       11.30       12.16      1.68 o
  -2   6   4      398.80      405.10      9.85 o
  -1   6   4      160.28      166.65      2.95 o
   0   6   4      125.53      136.61      2.89 o
   1   6   4      144.38      126.96      4.79 o
   2   6   4       21.21       23.04      3.00 o
   3   6   4      143.57      132.44      7.16 o
   4   6   4      121.67      115.04      7.80 o
   5   6   4      148.45      152.57      8.60 o
   6   6   4       28.51       37.73      6.49 o
   7   6   4        2.52       -4.23      5.81 o
   8   6   4        0.41       -3.09      5.32 o
  -8   7   4        1.02        2.39      3.93 o
  -7   7   4        0.10       -1.30      3.61 o
  -6   7   4        2.53        3.67      4.59 o
  -5   7   4        0.46        0.78      2.44 o
  -4   7   4       12.45        7.53      2.47 o
  -3   7   4      250.47      259.16      5.37 o
  -2   7   4      185.46      193.43      3.95 o
  -1   7   4      135.78      132.20      2.90 o
   0   7   4       59.58       54.37      2.49 o
   1   7   4       80.86       83.39      4.79 o
   2   7   4       17.14       20.68      3.22 o
   3   7   4       26.13       31.07      5.07 o
   4   7   4        2.62        4.66      3.71 o
   5   7   4      244.35      239.45     17.48 o
   6   7   4       58.46       68.53      7.96 o
   7   7   4       21.95       27.99      9.04 o
  -7   8   4        2.84       -0.22      3.82 o
  -6   8   4        7.57        6.90      4.06 o
  -5   8   4       15.57       11.52      3.28 o
  -4   8   4        9.82       11.04      2.82 o
  -3   8   4       31.14       37.67      3.66 o
  -2   8   4        0.05       -1.59      1.59 o
  -1   8   4        0.53        0.49      1.39 o
   0   8   4      260.36      263.68      5.19 o
   1   8   4       70.31       74.33      3.48 o
   2   8   4       69.57       74.87      5.15 o
   3   8   4       42.60       56.21      6.33 o
   4   8   4        6.45        6.83      4.49 o
   5   8   4       17.16       20.10     10.06 o
   6   8   4        1.35        5.31      4.93 o
   7   8   4        1.75        2.54      5.38 o
  -7   9   4        1.04       -6.66      6.66 o
  -6   9   4       40.40       42.50     14.05 o
  -5   9   4        0.97       -2.95      2.95 o
  -4   9   4        0.82        3.07      2.80 o
  -3   9   4       83.66       81.30      6.22 o
  -2   9   4       43.25       41.53      4.28 o
  -1   9   4        1.96        2.27      2.54 o
   0   9   4       32.58       29.91      2.84 o
   1   9   4      361.02      373.26      6.78 o
   2   9   4       25.81       24.76      2.90 o
   3   9   4        1.22       -2.29      2.29 o
   4   9   4      265.93      282.08     21.41 o
   5   9   4      129.53      145.71      9.63 o
   6   9   4        4.37        1.18      5.41 o
  -6  10   4        3.32        4.97      5.18 o
  -5  10   4        0.73       -3.36      3.36 o
  -4  10   4       12.32       15.90      3.94 o
  -3  10   4        0.41       -2.04      3.00 o
  -2  10   4        2.74       -2.22      3.03 o
  -1  10   4        3.12        1.15      2.64 o
   0  10   4        0.30       -1.85      1.94 o
   1  10   4       95.91       88.73      4.22 o
   2  10   4      163.30      183.75      6.52 o
   3  10   4       55.28       66.35      5.29 o
   4  10   4        1.92        0.74      3.59 o
   5  10   4        1.03       -1.14      3.78 o
   6  10   4       21.19       24.18     10.23 o
  -5  11   4        8.44       10.69      4.61 o
  -4  11   4       19.60       17.64      4.63 o
  -3  11   4        0.28       -1.25      3.82 o
  -2  11   4        0.25       -4.61      4.61 o
  -1  11   4        2.89        1.04      4.10 o
   0  11   4       46.38       51.66      4.94 o
   1  11   4        2.39       -1.88      2.67 o
   2  11   4        3.21        0.70      2.66 o
   3  11   4       21.96       29.25      4.24 o
   4  11   4      116.93      110.18      7.38 o
   5  11   4        5.48        6.74      4.45 o
  -4  12   4       78.66       73.70      8.68 o
  -3  12   4        3.29        3.99      7.08 o
  -2  12   4        1.20       -0.07      3.91 o
  -1  12   4       68.10       60.24     11.98 o
   0  12   4       38.98       41.12      8.54 o
   1  12   4        4.62        1.23      3.83 o
   2  12   4        0.00       -0.48      3.11 o
   3  12   4        5.64        4.75      3.78 o
   4  12   4       17.73       18.70      5.02 o
  -2  13   4       17.69       14.44      5.45 o
  -1  13   4       14.88        8.95      4.99 o
   0  13   4       11.24       14.75      8.03 o
   1  13   4       21.05       10.44      7.14 o
   2  13   4        0.68       -1.98      4.52 o
  -9   1   5        0.18        2.22      4.82 o
  -8   1   5        0.59       -2.73      3.40 o
  -7   1   5        3.99        3.62      3.86 o
  -6   1   5      344.44      344.99      8.38 o
  -5   1   5       30.69       34.70      2.82 o
  -4   1   5      347.52      335.73      5.40 o
  -3   1   5     1184.57     1084.12     16.70 o
  -2   1   5      159.45      156.62      3.28 o
  -1   1   5       34.60       47.24      2.52 o
   0   1   5      204.89      178.22      3.52 o
   1   1   5     1439.81     1297.40     23.84 o
   2   1   5      180.82      191.81      9.51 o
   3   1   5        5.03        4.51      1.98 o
   4   1   5      256.06      236.79      6.28 o
   5   1   5       49.91       63.00      4.74 o
   6   1   5       10.18       14.49      3.87 o
   7   1   5       28.77       28.68      5.35 o
   8   1   5        0.32       -0.49      4.10 o
  -9   2   5        0.15       -4.03      4.03 o
  -8   2   5       14.94       16.97      3.81 o
  -7   2   5       15.66       25.36      4.77 o
  -6   2   5        2.62        1.56      2.29 o
  -5   2   5      291.52      292.28      6.53 o
  -4   2   5     2503.11     2614.80     37.03 o
  -3   2   5       67.37       64.02      2.24 o
  -2   2   5      894.44      902.65      7.58 o
  -1   2   5     1165.97      948.23      7.21 o
   0   2   5        3.15        4.94      1.27 o
   1   2   5      616.71      596.25      8.45 o
   2   2   5      533.65      520.70      6.78 o
   3   2   5      578.42      563.87      8.00 o
   4   2   5      439.85      423.49     11.09 o
   5   2   5        1.79        3.00      2.81 o
   6   2   5        0.79        2.46      3.63 o
   7   2   5        4.82       -2.02      3.85 o
   8   2   5        0.08       -0.04      4.63 o
  -9   3   5        2.15        1.88      4.58 o
  -8   3   5       37.72       34.57      4.69 o
  -7   3   5       32.46       25.65      3.83 o
  -6   3   5      118.94      113.89      5.64 o
  -5   3   5      128.18      131.03      4.85 o
  -4   3   5       79.60       88.33      3.19 o
  -3   3   5      238.28      227.20      4.10 o
  -2   3   5       56.54       50.06      2.55 o
  -1   3   5      103.83      107.63      3.47 o
   0   3   5      470.24      437.27      9.84 o
   1   3   5       49.53       33.27      4.69 o
   2   3   5     1142.83     1110.89     14.64 o
   3   3   5       22.72       30.93      2.80 o
   4   3   5      118.01      129.92      4.98 o
   5   3   5        0.00       -2.86      2.86 o
   6   3   5       26.02       23.41      5.06 o
   7   3   5        0.85       -2.02      3.99 o
   8   3   5       22.04       23.27      6.45 o
  -9   4   5        0.91        0.65      3.81 o
  -8   4   5       24.09       16.12      4.24 o
  -7   4   5       19.15       20.09      3.96 o
  -6   4   5      200.68      191.24      6.80 o
  -5   4   5      189.69      193.53      6.20 o
  -4   4   5       69.93       66.81      2.95 o
  -3   4   5      538.96      550.97      8.40 o
  -2   4   5        0.01       -0.95      0.95 o
  -1   4   5        0.06       -0.19      0.96 o
   0   4   5       83.13      100.96      2.59 o
   1   4   5       15.39       18.76      1.84 o
   2   4   5       59.37       49.28      6.76 o
   3   4   5     2080.51     2031.17     16.15 o
   4   4   5       72.64       77.65      6.30 o
   5   4   5      212.17      218.52      9.30 o
   6   4   5       67.70       75.36      7.44 o
   7   4   5       16.40       17.01      5.30 o
   8   4   5        1.38        1.35      7.12 o
  -8   5   5       17.84       13.03      4.12 o
  -7   5   5        2.63        1.04      3.20 o
  -6   5   5       67.11       67.57     13.97 o
  -5   5   5      241.20      260.52      8.66 o
  -4   5   5       10.41       11.97      1.84 o
  -3   5   5       59.80       67.34      2.72 o
  -2   5   5     1263.57     1259.11     25.93 o
  -1   5   5        0.15        0.07      1.09 o
   0   5   5       55.05       69.81      2.46 o
   1   5   5       96.05       90.98      3.44 o
   2   5   5       67.98       76.38      6.02 o
   3   5   5      480.93      469.75     11.26 o
   4   5   5        0.04        0.42      3.43 o
   5   5   5      173.71      185.43      9.20 o
   6   5   5       89.81      111.21     11.22 o
   7   5   5        0.01       -1.35      4.46 o
   8   5   5       15.39       14.64      6.33 o
  -8   6   5        0.05       -2.38      4.28 o
  -7   6   5        0.46        4.72      3.27 o
  -6   6   5       16.12       16.95      4.41 o
  -5   6   5      112.87      114.50      4.76 o
  -4   6   5        0.00       -1.66      1.81 o
  -3   6   5       40.04       41.89      2.64 o
  -2   6   5       16.87       17.87      1.86 o
  -1   6   5       27.55       33.32      2.23 o
   0   6   5      101.87       98.49      3.01 o
   1   6   5       44.15       51.11      3.18 o
   2   6   5       59.48       76.75      6.16 o
   3   6   5      147.19      163.22      8.19 o
   4   6   5       10.82       12.31      4.21 o
   5   6   5       54.18       63.62     26.16 o
   6   6   5       38.71       50.26      7.08 o
   7   6   5       20.98       14.27     11.47 o
  -8   7   5        0.31       -1.73      3.89 o
  -7   7   5        2.92        1.60      3.35 o
  -6   7   5        3.01        0.88      3.16 o
  -5   7   5      199.61      190.01      6.33 o
  -4   7   5        8.65        5.48      2.38 o
  -3   7   5      217.00      213.00      7.09 o
  -2   7   5      129.11      138.92      3.52 o
  -1   7   5       40.28       39.44      2.09 o
   0   7   5       20.24       20.50      1.82 o
   1   7   5      991.11      880.01     10.12 o
   2   7   5        0.74        1.19      2.53 o
   3   7   5      322.85      332.86     11.01 o
   4   7   5      126.76      138.18      8.41 o
   5   7   5       60.93       68.25      9.09 o
   6   7   5       72.41       97.45      9.02 o
   7   7   5        0.83       -3.41      6.38 o
  -7   8   5        2.05        3.56      4.39 o
  -6   8   5        4.56        2.07      3.70 o
  -5   8   5       62.84       66.19      5.02 o
  -4   8   5        2.20       -2.21      2.26 o
  -3   8   5        9.70       11.14      2.59 o
  -2   8   5       13.57       15.35      2.19 o
  -1   8   5       76.93       75.29      2.73 o
   0   8   5        0.86       -0.38      1.57 o
   1   8   5      219.66      218.83      5.81 o
   2   8   5      641.36      631.95     16.86 o
   3   8   5     1425.57     1423.48     22.31 o
   4   8   5        0.02        3.43      4.46 o
   5   8   5       67.78       76.70      8.98 o
   6   8   5       26.24       18.16      6.39 o
   7   8   5        2.27        4.74      5.24 o
  -7   9   5        5.12        6.05      4.95 o
  -6   9   5       38.24       33.14      5.21 o
  -5   9   5       80.01       92.91      6.04 o
  -4   9   5        1.05        3.42      2.66 o
  -3   9   5        0.55       -2.20      2.20 o
  -2   9   5        0.87        3.27      2.85 o
  -1   9   5        8.77        5.91      2.79 o
   0   9   5      156.32      144.51      4.53 o
   1   9   5      303.88      284.37      6.08 o
   2   9   5      145.27      146.85      4.93 o
   3   9   5      173.44      177.39      9.83 o
   4   9   5      178.48      189.91     10.20 o
   5   9   5        4.56       -5.43      5.43 o
   6   9   5       25.23       24.48      6.96 o
  -6  10   5        0.00       -0.28      4.54 o
  -5  10   5        2.74       -1.14      3.39 o
  -4  10   5        8.11        5.83      3.47 o
  -3  10   5        1.82        1.36      2.85 o
  -2  10   5       47.85       46.06      6.09 o
  -1  10   5       57.61       73.89      6.99 o
   0  10   5       32.83       31.44      3.37 o
   1  10   5      194.50      193.79      5.56 o
   2  10   5       17.46       14.14      3.37 o
   3  10   5      198.46      179.59      7.94 o
   4  10   5       21.25       21.63      4.83 o
   5  10   5        0.66        2.90      4.03 o
  -5  11   5       35.43       31.79      5.54 o
  -4  11   5        0.00       -3.42      4.21 o
  -3  11   5       17.10       14.99      5.12 o
  -2  11   5       51.64       49.59      6.19 o
  -1  11   5       59.09       63.00      6.83 o
   0  11   5        0.69        0.91      5.28 o
   1  11   5       56.06       61.64      4.61 o
   2  11   5      144.85      132.59      5.99 o
   3  11   5       45.22       43.47      7.81 o
   4  11   5       54.85       56.62      6.50 o
   5  11   5        2.44        2.94      5.10 o
  -4  12   5        5.43       -2.44      4.45 o
  -3  12   5        3.29       -0.29      4.47 o
  -2  12   5       13.34        5.74      4.29 o
  -1  12   5        4.23        2.03      4.27 o
   0  12   5        0.06        2.03      4.24 o
   1  12   5        2.84       -0.30      5.62 o
   2  12   5       38.92       37.31      5.03 o
   3  12   5        2.21       -3.34      3.88 o
  -2  13   5       12.24        6.55      5.23 o
  -1  13   5       10.58       12.18      5.00 o
   0  13   5        6.63       12.64      8.07 o
   1  13   5        1.69        7.40      7.99 o
   2  13   5        1.81       -3.85      6.85 o
  -9   0   6        2.90       -2.01      3.24 o
  -8   0   6        7.99        5.16      5.71 o
  -7   0   6      319.81      303.70     15.09 o
  -6   0   6      343.28      326.57     14.12 o
  -5   0   6      117.42      114.15      6.64 o
  -4   0   6        1.30        5.96      2.33 o
  -3   0   6      614.86      592.08     13.19 o
  -2   0   6        1.13        2.66      2.79 o
  -1   0   6     6192.94     6096.60     33.03 o
   0   0   6      224.08      223.19      7.44 o
   1   0   6       98.91      104.43      4.22 o
   2   0   6     2600.02     2528.87     69.78 o
   3   0   6      805.58      833.55     17.29 o
   4   0   6     1605.36     1562.29     25.57 o
   5   0   6      362.37      362.78     14.16 o
   6   0   6        0.08       -2.84      3.28 o
   7   0   6        6.56        6.23      4.26 o
   8   0   6        2.00        6.04      6.80 o
  -9   1   6        5.22        7.76      4.07 o
  -8   1   6       13.97        9.49      4.32 o
  -7   1   6      105.57      108.13      7.11 o
  -6   1   6      863.95      821.28     21.49 o
  -5   1   6      153.87      163.48      5.87 o
  -4   1   6       14.55       14.38      1.87 o
  -3   1   6      696.11      759.00     13.85 o
  -2   1   6      329.49      343.83      6.56 o
  -1   1   6       45.73       37.52      4.82 o
   0   1   6     1938.02     1799.15     23.74 o
   1   1   6      518.34      435.98      6.59 o
   2   1   6        1.94        0.69      1.64 o
   3   1   6       32.22       41.64      3.24 o
   4   1   6       35.39       37.72      4.84 o
   5   1   6       29.71       35.91      5.08 o
   6   1   6        9.26        8.81      3.29 o
   7   1   6        2.74        2.17      4.54 o
   8   1   6        4.08        0.80      3.62 o
  -9   2   6       10.18        9.43     10.12 o
  -8   2   6       27.40       20.58      6.91 o
  -7   2   6        0.17        5.63      9.39 o
  -6   2   6     1203.70     1173.55     32.67 o
  -5   2   6      222.98      206.22      6.20 o
  -4   2   6      697.06      684.31      7.18 o
  -3   2   6       64.47       78.65      3.00 o
  -2   2   6       11.97       14.58      1.72 o
  -1   2   6      940.22      894.86     11.44 o
   0   2   6       79.68       91.19      3.29 o
   1   2   6      459.77      446.66      6.05 o
   2   2   6     8316.94     8744.02    152.48 o
   3   2   6      207.93      202.88      5.30 o
   4   2   6        4.13        3.11      2.66 o
   5   2   6       53.65       67.24      4.97 o
   6   2   6       43.34       47.10      6.45 o
   7   2   6       12.92       15.27      4.97 o
   8   2   6        5.39       -1.62      4.86 o
  -9   3   6        0.00        6.02      4.42 o
  -8   3   6        9.85       13.19      6.64 o
  -7   3   6        8.41        2.72      2.77 o
  -6   3   6      276.31      271.27     13.22 o
  -5   3   6       25.73       20.49      3.91 o
  -4   3   6        2.26        1.10      1.29 o
  -3   3   6        4.63        4.13      1.47 o
  -2   3   6      166.02      175.49      3.93 o
  -1   3   6      269.92      283.89      4.56 o
   0   3   6     2074.61     2038.04     37.85 o
   1   3   6     1193.89     1135.87    134.86 o
   2   3   6     1263.06     1287.12     12.64 o
   3   3   6      579.97      558.04      8.04 o
   4   3   6       39.64       44.92      3.94 o
   5   3   6       44.42       41.09      5.58 o
   6   3   6       23.69       15.75      6.28 o
   7   3   6        6.89        0.70      4.21 o
   8   3   6        0.01       -1.62      4.67 o
  -8   4   6       23.81       22.18      4.52 o
  -7   4   6        1.24        1.27      3.56 o
  -6   4   6        5.54        2.87      2.55 o
  -5   4   6       47.66       51.61      4.29 o
  -4   4   6       28.75       39.23      3.00 o
  -3   4   6      265.87      273.29      4.34 o
  -2   4   6       65.77       74.78      3.03 o
  -1   4   6      644.81      613.81      7.45 o
   0   4   6       64.66       60.84      2.48 o
   1   4   6      827.67      867.47     12.47 o
   2   4   6      196.26      203.93      4.37 o
   3   4   6       16.08       23.02      3.92 o
   4   4   6       14.82       12.81      3.97 o
   5   4   6      320.97      304.15     10.66 o
   6   4   6        1.55       -1.21      3.62 o
   7   4   6       36.38       32.62      6.22 o
   8   4   6        6.07       -0.26      4.88 o
  -8   5   6       38.42       36.58      4.99 o
  -7   5   6       16.09       17.03      4.07 o
  -6   5   6       46.27       50.00      6.72 o
  -5   5   6        9.70        6.94      2.25 o
  -4   5   6       66.85       71.96      3.67 o
  -3   5   6      113.96      120.39      3.35 o
  -2   5   6       50.97       54.99      2.49 o
  -1   5   6       93.34       84.21      2.77 o
   0   5   6       14.17       13.31      1.58 o
   1   5   6       81.11       90.42      2.91 o
   2   5   6       58.39       81.63      5.77 o
   3   5   6        7.17        6.39      3.48 o
   4   5   6       23.67       30.48      5.16 o
   5   5   6       13.05       14.60      4.64 o
   6   5   6       51.54       69.36     11.28 o
   7   5   6        3.39       -3.90      4.49 o
   8   5   6        0.01        2.89      5.53 o
  -8   6   6        0.99        1.29      3.82 o
  -7   6   6        1.00       -2.86      2.86 o
  -6   6   6       35.79       41.52      4.37 o
  -5   6   6       47.27       51.64      4.94 o
  -4   6   6       34.50       33.11      4.02 o
  -3   6   6      167.99      155.00      5.12 o
  -2   6   6       96.35       96.40      3.65 o
  -1   6   6       84.22       80.33      3.35 o
   0   6   6      257.38      258.83      5.22 o
   1   6   6       74.84       69.97      3.49 o
   2   6   6       92.63       93.89      6.78 o
   3   6   6     1123.77     1118.57     28.74 o
   4   6   6      120.76      107.18      7.76 o
   5   6   6      315.20      313.55     11.62 o
   6   6   6      126.50      118.11      8.81 o
   7   6   6        3.86        6.14      5.36 o
  -8   7   6       12.92       10.56      4.39 o
  -7   7   6       14.53       21.00      4.76 o
  -6   7   6        1.14       -2.75      2.75 o
  -5   7   6        1.36       -0.07      2.44 o
  -4   7   6       29.58       35.36      4.28 o
  -3   7   6      102.29      102.34      4.15 o
  -2   7   6      109.32      111.22      4.16 o
  -1   7   6      378.71      348.10      4.81 o
   0   7   6      182.67      197.36      3.73 o
   1   7   6       34.37       31.21      3.07 o
   2   7   6       65.70       66.41      9.17 o
   3   7   6       28.91       27.29      5.31 o
   4   7   6        1.13        6.87      4.23 o
   5   7   6       75.77       96.17      8.84 o
   6   7   6        3.37        3.43      4.93 o
   7   7   6        0.75       -0.94     10.48 o
  -7   8   6        1.63       -3.32      3.43 o
  -6   8   6        1.53        2.82      3.51 o
  -5   8   6        0.21        1.67      3.29 o
  -4   8   6       63.58       61.38      4.56 o
  -3   8   6        0.10        0.11      2.16 o
  -2   8   6       15.40       15.81      2.26 o
  -1   8   6      281.89      290.26      4.40 o
   0   8   6       82.35       79.33      3.51 o
   1   8   6       66.60       76.84      4.28 o
   2   8   6      104.87      109.06      7.97 o
   3   8   6       19.29       23.87      5.45 o
   4   8   6      240.32      239.53     11.17 o
   5   8   6        4.59       10.21      5.14 o
   6   8   6        0.12       -1.12      5.17 o
  -7   9   6        0.02       -3.81      4.09 o
  -6   9   6        3.91        2.24      3.15 o
  -5   9   6        7.26        1.74      2.87 o
  -4   9   6        4.64        8.43      2.78 o
  -3   9   6        0.43       -1.99      1.99 o
  -2   9   6       28.38       35.38      3.48 o
  -1   9   6       11.24       14.71      3.19 o
   0   9   6       18.35       17.71      2.57 o
   1   9   6      156.84      146.06      4.83 o
   2   9   6       82.87       95.46      6.19 o
   3   9   6      117.95      115.07      8.79 o
   4   9   6        1.85       -2.94      4.07 o
   5   9   6        4.37        1.02      6.47 o
   6   9   6        5.09        4.98      5.53 o
  -6  10   6        8.44        8.76      4.40 o
  -5  10   6       18.69       19.14      4.04 o
  -4  10   6        5.56        4.07      2.88 o
  -3  10   6        0.02        0.92      2.97 o
  -2  10   6       26.23       20.70      5.18 o
  -1  10   6       74.29       74.28      6.65 o
   0  10   6        0.37       -1.17      2.63 o
   1  10   6        7.05        8.06      2.35 o
   2  10   6      691.00      681.01     11.29 o
   3  10   6      134.81      134.82      9.17 o
   4  10   6        0.83        0.37      4.53 o
   5  10   6       13.93       13.56      8.79 o
  -5  11   6        0.80       -3.69      3.69 o
  -4  11   6        2.01       -1.34      3.99 o
  -3  11   6       13.68       16.12      4.96 o
  -2  11   6       18.99       21.12      5.02 o
  -1  11   6        7.34        0.54      3.99 o
   0  11   6       12.52        9.19      4.08 o
   1  11   6        4.14        7.78      3.32 o
   2  11   6        0.96        3.02      3.28 o
   3  11   6        4.02        3.75      3.87 o
   4  11   6       16.18       10.55      4.53 o
  -4  12   6       12.95       13.58      6.15 o
  -3  12   6       28.62       26.40      6.32 o
  -2  12   6        3.80       -1.69      9.17 o
  -1  12   6        6.20        1.99      4.06 o
   0  12   6       12.65       10.76      5.26 o
   1  12   6        0.16        2.28      5.87 o
   2  12   6        4.95        3.52      4.37 o
   3  12   6       15.86       23.44      5.26 o
  -2  13   6       40.69       54.33      7.92 o
  -1  13   6        0.05       -2.31      4.17 o
   0  13   6        0.17        7.06      7.27 o
   1  13   6        3.08       -6.76      6.76 o
  -9   1   7       15.73       13.24      4.79 o
  -8   1   7       10.87        2.35      4.10 o
  -7   1   7       11.64       12.10      4.63 o
  -6   1   7      382.04      353.76      8.44 o
  -5   1   7       17.52       19.29      2.84 o
  -4   1   7      112.94      103.50      3.58 o
  -3   1   7       67.80       53.19      2.19 o
  -2   1   7       74.57       71.81      2.44 o
  -1   1   7      340.07      332.21      4.56 o
   0   1   7      371.70      383.00      9.87 o
   1   1   7       34.36       29.66      2.44 o
   2   1   7      944.00      996.96     10.33 o
   3   1   7       50.73       53.94      3.71 o
   4   1   7       10.04        8.52      2.55 o
   5   1   7        0.01       -1.54      2.68 o
   6   1   7       18.19       20.54      3.84 o
   7   1   7        0.06        2.88      4.21 o
   8   1   7        5.49       12.27      4.89 o
  -9   2   7        2.22        2.72      3.45 o
  -8   2   7       84.37       50.29      8.88 o
  -7   2   7        8.04        6.70      3.08 o
  -6   2   7        2.15        1.33      2.75 o
  -5   2   7      131.45      126.46      5.86 o
  -4   2   7        0.05       -1.03      1.10 o
  -3   2   7       26.27       35.22      2.43 o
  -2   2   7       19.36       20.57      2.41 o
  -1   2   7      820.49      789.36      8.43 o
   0   2   7      516.40      531.17      9.93 o
   1   2   7      698.70      707.63     13.50 o
   2   2   7      176.51      172.19      5.08 o
   3   2   7       71.17       77.07      4.20 o
   4   2   7       17.38       15.61      3.08 o
   5   2   7       55.88       62.73      4.96 o
   6   2   7        0.86       -0.51      3.96 o
   7   2   7        5.06        4.76      4.79 o
   8   2   7        1.41        2.36      5.22 o
  -9   3   7        0.02        0.49      7.90 o
  -8   3   7       76.60       67.92      7.32 o
  -7   3   7      192.94      191.03      7.27 o
  -6   3   7      111.06       95.18      7.16 o
  -5   3   7       80.23       92.07      5.67 o
  -4   3   7      180.26      189.98      5.42 o
  -3   3   7      130.98      108.01      3.52 o
  -2   3   7        0.84        0.58      1.34 o
  -1   3   7       33.43       46.01      2.59 o
   0   3   7     1089.97     1157.09      9.20 o
   1   3   7     5202.19     5245.21    212.62 o
   2   3   7      334.78      331.82      9.21 o
   3   3   7       56.20       57.42      4.06 o
   4   3   7       69.30       73.60      6.34 o
   5   3   7       44.38       50.54      5.94 o
   6   3   7        8.91        8.91      4.97 o
   7   3   7        6.89        3.06      4.46 o
   8   3   7        0.00       -3.29      4.94 o
  -8   4   7        5.38        4.77      7.46 o
  -7   4   7       25.24       23.19      5.74 o
  -6   4   7      113.48      117.30      5.71 o
  -5   4   7       59.94       57.75      3.79 o
  -4   4   7       18.18       19.56      2.68 o
  -3   4   7       10.19       11.80      2.57 o
  -2   4   7      112.88      112.67      3.59 o
  -1   4   7        2.74        2.32      1.49 o
   0   4   7       15.01       22.95      2.08 o
   1   4   7      399.91      417.44     22.04 o
   2   4   7      534.84      556.75     16.59 o
   3   4   7       78.89       86.94      6.30 o
   4   4   7       33.30       33.73      5.96 o
   5   4   7        1.52       -1.53      5.41 o
   6   4   7       32.42       36.88      6.13 o
   7   4   7        0.18       -3.93      4.61 o
   8   4   7        0.45        0.14      5.48 o
  -8   5   7        9.16        9.35      4.22 o
  -7   5   7        0.05       -3.35      3.85 o
  -6   5   7       14.28       13.75      3.42 o
  -5   5   7       59.65       63.61      4.01 o
  -4   5   7        0.55       -0.77      1.57 o
  -3   5   7       74.76       78.36      3.49 o
  -2   5   7        0.08        0.18      1.19 o
  -1   5   7       32.86       36.08      2.16 o
   0   5   7       75.26       63.92      2.96 o
   1   5   7      694.56      737.85      7.60 o
   2   5   7      156.83      174.83      7.52 o
   3   5   7      160.52      158.13      7.92 o
   4   5   7        7.48       12.88      4.66 o
   5   5   7      106.47      102.26      7.86 o
   6   5   7       65.50       85.50      8.98 o
   7   5   7        1.73       -0.53      5.68 o
  -8   6   7       15.06        7.30      4.13 o
  -7   6   7       15.90       16.12      4.25 o
  -6   6   7        0.43       -0.74      3.59 o
  -5   6   7       12.49       16.07      3.40 o
  -4   6   7      110.58      106.57      4.39 o
  -3   6   7       47.42       51.10      3.39 o
  -2   6   7      131.16      122.45      4.21 o
  -1   6   7      337.74      294.06      4.77 o
   0   6   7       18.50       17.52      1.90 o
   1   6   7       12.62       18.47      3.05 o
   2   6   7      161.51      147.75      7.87 o
   3   6   7       23.10       28.62      5.48 o
   4   6   7      442.37      440.54     13.26 o
   5   6   7       34.54       25.85      6.00 o
   6   6   7        3.54        5.37      4.93 o
   7   6   7        1.48       -2.47      5.01 o
  -8   7   7        8.52        5.74      4.06 o
  -7   7   7        3.95        5.86      3.65 o
  -6   7   7        0.30        3.52      3.30 o
  -5   7   7        8.94       14.94      3.55 o
  -4   7   7       48.88       52.03      5.18 o
  -3   7   7       37.99       41.25      3.33 o
  -2   7   7      108.33      106.90      4.15 o
  -1   7   7       46.13       45.89      2.77 o
   0   7   7      664.09      668.33      8.97 o
   1   7   7     1757.03     1654.60     17.42 o
   2   7   7       13.92       13.88      4.28 o
   3   7   7      261.51      280.08     11.01 o
   4   7   7      542.71      584.90     15.29 o
   5   7   7        9.78       11.94      5.13 o
   6   7   7        0.02       -0.17      4.84 o
   7   7   7        5.78        7.36      6.06 o
  -7   8   7       33.59       37.44      5.57 o
  -6   8   7        0.33       -0.11      2.84 o
  -5   8   7       76.25       76.42      5.38 o
  -4   8   7        2.71        1.20      2.41 o
  -3   8   7        1.13        1.00      2.69 o
  -2   8   7       67.46       65.02      3.78 o
  -1   8   7      958.49      927.34     16.28 o
   0   8   7       30.95       29.54      3.18 o
   1   8   7      323.60      309.17      7.01 o
   2   8   7      406.38      425.77     12.88 o
   3   8   7      204.06      232.55     10.81 o
   4   8   7       59.87       67.54      7.92 o
   5   8   7       12.89       24.72      5.98 o
   6   8   7        4.97        4.90      5.57 o
  -6   9   7        9.04        9.94      3.43 o
  -5   9   7        0.03        0.54      2.84 o
  -4   9   7        6.52        7.20      3.98 o
  -3   9   7       14.61       13.66      2.85 o
  -2   9   7       40.64       45.26      3.95 o
  -1   9   7      350.98      320.49      9.72 o
   0   9   7      791.02      788.63     10.81 o
   1   9   7     1347.88     1273.36     29.27 o
   2   9   7       39.25       43.42      6.38 o
   3   9   7        0.89        5.54      4.39 o
   4   9   7       42.39       47.70      7.53 o
   5   9   7       11.87       22.02      7.48 o
   6   9   7        0.17        2.86      5.91 o
  -6  10   7        0.98       -3.74      3.74 o
  -5  10   7        0.85        0.10      2.92 o
  -4  10   7        8.95        8.01      3.10 o
  -3  10   7       34.27       47.30      6.31 o
  -2  10   7       22.66       19.69      4.57 o
  -1  10   7        4.93        4.04      5.94 o
   0  10   7      163.35      147.08      6.95 o
   1  10   7        0.04       -1.20      2.14 o
   2  10   7        4.68       -1.24      6.28 o
   3  10   7        7.09       10.74      5.23 o
   4  10   7       51.38       68.75      8.28 o
   5  10   7        1.77       -0.78      5.00 o
  -5  11   7        0.77       -2.22      3.77 o
  -4  11   7       16.04       10.26      4.92 o
  -3  11   7       22.49       29.16      5.90 o
  -2  11   7        9.79        4.81      4.21 o
  -1  11   7        1.22       -0.04      3.68 o
   0  11   7       13.19       11.04      5.90 o
   1  11   7      108.43       96.58      7.17 o
   2  11   7        6.15        3.54      4.32 o
   3  11   7        0.01       -3.43      3.43 o
   4  11   7        7.07        3.63      4.32 o
  -4  12   7        1.24       -0.11      4.45 o
  -3  12   7        4.22        2.52      5.07 o
  -2  12   7        7.84        9.99      4.89 o
  -1  12   7        0.02        2.19      5.11 o
   0  12   7       20.46        9.53      4.84 o
   1  12   7        1.84       -1.94      5.83 o
   2  12   7       75.28       69.82      9.66 o
   3  12   7        0.05       -2.95      3.79 o
  -2  13   7       13.58        4.32      6.76 o
  -1  13   7       19.94       22.44      6.18 o
   0  13   7        6.66        7.65      4.96 o
   1  13   7        2.42        1.78      6.51 o
  -9   0   8       14.30        7.31      6.34 o
  -8   0   8      107.04      104.90     11.03 o
  -7   0   8        0.93        2.32      4.35 o
  -6   0   8       47.17       46.02      7.65 o
  -5   0   8      244.03      209.84      7.63 o
  -4   0   8      127.51      124.63      5.29 o
  -3   0   8      200.94      189.17      7.42 o
  -2   0   8      737.53      764.73     10.58 o
  -1   0   8      865.40      781.57     14.75 o
   0   0   8      893.65      808.02     39.33 o
   1   0   8      136.60      162.90      5.35 o
   2   0   8      470.43      444.35      8.82 o
   3   0   8      262.14      254.16      9.74 o
   4   0   8      147.66      139.18      7.08 o
   5   0   8        7.25        6.61      3.74 o
   6   0   8       27.72       42.57      5.95 o
   7   0   8        1.36       -3.60      3.60 o
   8   0   8      111.78      116.69     13.40 o
  -9   1   8       41.28       32.16      6.28 o
  -8   1   8       90.31       74.74      7.39 o
  -7   1   8       10.06        6.08      3.57 o
  -6   1   8        6.19        2.16      2.36 o
  -5   1   8       51.56       42.66      4.45 o
  -4   1   8       17.20       17.38      1.95 o
  -3   1   8     1172.60     1123.72     14.81 o
  -2   1   8      207.58      206.25      5.54 o
  -1   1   8       50.47       56.99      2.56 o
   0   1   8     5215.24     5177.11     30.54 o
   1   1   8      462.85      465.89      7.71 o
   2   1   8      955.87      995.18     10.85 o
   3   1   8      719.00      709.12     11.94 o
   4   1   8        6.07        3.49      2.39 o
   5   1   8       10.20        9.07      3.15 o
   6   1   8       37.97       43.33      7.09 o
   7   1   8        3.17        6.75      3.77 o
   8   1   8        1.15       -0.10      5.36 o
  -9   2   8        7.41        1.85      4.56 o
  -8   2   8        4.67        4.45      4.03 o
  -7   2   8       27.27       28.55      4.91 o
  -6   2   8       14.22       14.64      3.16 o
  -5   2   8       34.60       39.80      6.75 o
  -4   2   8       20.99       20.77      2.24 o
  -3   2   8        6.47        4.99      1.86 o
  -2   2   8     2326.44     2260.07     15.96 o
  -1   2   8     1645.50     1754.23     11.48 o
   0   2   8     1045.50     1074.82     17.71 o
   1   2   8      221.55      241.49      5.40 o
   2   2   8      566.45      570.40      8.14 o
   3   2   8      138.93      166.15     10.67 o
   4   2   8        0.00       -1.41      2.56 o
   5   2   8       15.95       13.11      4.45 o
   6   2   8        2.29        0.48      3.90 o
   7   2   8       24.11       28.64      6.05 o
   8   2   8        6.47        2.88      3.95 o
  -9   3   8        0.45       -5.45      5.45 o
  -8   3   8      102.41       82.42      7.23 o
  -7   3   8       12.55       12.42      3.43 o
  -6   3   8      164.40      168.42      6.54 o
  -5   3   8        7.76        9.56      2.72 o
  -4   3   8       63.92       63.48      3.30 o
  -3   3   8       33.83       39.05      2.75 o
  -2   3   8       48.25       45.38      2.70 o
  -1   3   8     1425.88     1508.82     17.13 o
   0   3   8     3471.35     3680.91     73.88 o
   1   3   8      207.00      240.72      8.66 o
   2   3   8      248.30      254.90     11.64 o
   3   3   8      374.38      407.74      7.89 o
   4   3   8       55.42       65.35      6.10 o
   5   3   8       74.32       84.55      7.19 o
   6   3   8        0.00        1.18      3.80 o
   7   3   8       54.85       53.72      8.01 o
   8   3   8        0.13       -3.11      4.83 o
  -8   4   8       90.36       76.93      7.95 o
  -7   4   8        1.38        1.72      2.76 o
  -6   4   8       10.07        9.96      2.95 o
  -5   4   8       21.00       23.65      2.94 o
  -4   4   8       23.79       23.72      2.70 o
  -3   4   8        4.39        4.51      1.66 o
  -2   4   8        1.22        0.02      1.44 o
  -1   4   8      162.94      161.50      4.17 o
   0   4   8     1992.59     2140.03     20.48 o
   1   4   8     1140.70     1203.21     11.83 o
   2   4   8       21.94       31.54      4.07 o
   3   4   8       18.23       20.05      4.18 o
   4   4   8      146.40      152.91      8.15 o
   5   4   8        0.42        0.94      5.77 o
   6   4   8        0.02       -2.87      3.70 o
   7   4   8       11.17        8.22      5.58 o
  -8   5   8       32.69       31.99      6.31 o
  -7   5   8        7.44        6.28      4.02 o
  -6   5   8        7.64        7.00      2.88 o
  -5   5   8       27.02       28.05      4.00 o
  -4   5   8        8.90        8.30      2.05 o
  -3   5   8        6.13        2.39      1.67 o
  -2   5   8      411.41      403.53      6.62 o
  -1   5   8        5.31        5.19      1.37 o
   0   5   8      241.25      238.67      5.75 o
   1   5   8      855.79      951.46     22.54 o
   2   5   8       77.41       83.90      6.38 o
   3   5   8      831.13      903.11     24.98 o
   4   5   8      254.56      228.52     10.57 o
   5   5   8        0.01        1.63      3.92 o
   6   5   8        2.46        0.53      4.18 o
   7   5   8        6.16       10.03      5.70 o
  -8   6   8        0.07       -1.11      5.41 o
  -7   6   8        1.95        1.90      3.90 o
  -6   6   8        6.37        7.59      3.96 o
  -5   6   8      120.76      116.95      4.90 o
  -4   6   8        0.01       -1.15      1.69 o
  -3   6   8      136.91      148.48      6.28 o
  -2   6   8       54.13       57.28      3.41 o
  -1   6   8        6.18        5.05      1.53 o
   0   6   8       22.63       23.84      2.71 o
   1   6   8      313.50      309.60      7.76 o
   2   6   8       19.07       15.24      4.33 o
   3   6   8      291.94      274.66     10.74 o
   4   6   8        0.17        1.73      5.49 o
   5   6   8       17.53       23.09      5.78 o
   6   6   8        1.14        0.82      4.88 o
   7   6   8        7.06        2.83      5.40 o
  -7   7   8       12.20       17.47      4.35 o
  -6   7   8       26.98       32.31      4.84 o
  -5   7   8        3.34       -1.17      2.92 o
  -4   7   8       79.04       72.94      5.04 o
  -3   7   8        7.09        6.16      2.25 o
  -2   7   8        0.03       -1.36      1.87 o
  -1   7   8       21.16       23.10      2.76 o
   0   7   8       67.69       67.13      3.84 o
   1   7   8      198.57      205.54      6.94 o
   2   7   8      527.71      504.09     13.22 o
   3   7   8       19.11       23.79      5.63 o
   4   7   8      106.18      116.95      8.51 o
   5   7   8       21.41       23.56      5.89 o
   6   7   8        2.19        3.62      5.56 o
   7   7   8        0.69       -3.24      5.37 o
  -7   8   8        2.58        2.78      3.56 o
  -6   8   8        0.67        0.57      3.12 o
  -5   8   8        1.38       -0.47      2.49 o
  -4   8   8       18.30       19.81      3.84 o
  -3   8   8      282.16      267.98      7.98 o
  -2   8   8       50.89       63.00      4.03 o
  -1   8   8      107.83      100.10      6.15 o
   0   8   8      137.59      135.32      6.20 o
   1   8   8      141.49      140.71      6.47 o
   2   8   8      208.89      220.29     10.19 o
   3   8   8      142.24      151.64      9.15 o
   4   8   8       26.24       25.02      6.28 o
   5   8   8        3.71        0.40      4.67 o
   6   8   8        0.26       -2.91      8.75 o
  -6   9   8       14.92        6.09      3.51 o
  -5   9   8        2.79        1.50      2.73 o
  -4   9   8        1.28        2.69      2.60 o
  -3   9   8       81.66       94.32      5.02 o
  -2   9   8       42.38       41.23      5.54 o
  -1   9   8       64.15       66.02      6.05 o
   0   9   8      678.90      671.28     19.06 o
   1   9   8      303.56      308.18     14.21 o
   2   9   8      130.29      127.20      8.85 o
   3   9   8        1.13       -0.43      4.40 o
   4   9   8        0.88       -4.31      4.76 o
   5   9   8        0.00       -4.56      4.56 o
  -6  10   8        0.08       -0.06      3.64 o
  -5  10   8        0.65       -0.36      2.92 o
  -4  10   8        0.03       -1.00      3.04 o
  -3  10   8        6.73        2.02      3.69 o
  -2  10   8       16.63       15.20      8.01 o
  -1  10   8       15.39       16.21      4.92 o
   0  10   8       29.68       26.96      4.60 o
   1  10   8       38.58       43.83      4.23 o
   2  10   8        0.13        1.65      4.63 o
   3  10   8       17.39       10.76      5.28 o
   4  10   8        0.86       -0.68      4.59 o
   5  10   8        3.14       -0.27      5.24 o
  -5  11   8        8.11        6.37      3.65 o
  -4  11   8        0.13        1.32      4.23 o
  -3  11   8        0.01       -3.44      3.96 o
  -2  11   8        1.26       -0.56      3.97 o
  -1  11   8        0.00       -0.50      3.99 o
   0  11   8       96.73       90.01      7.59 o
   1  11   8       11.06        1.87      3.77 o
   2  11   8        0.19       -1.91      3.26 o
   3  11   8        0.59       -3.77      3.77 o
   4  11   8        3.79        3.75      6.06 o
  -4  12   8       51.46       68.00      8.65 o
  -3  12   8        3.73        2.45      4.97 o
  -2  12   8        7.45        5.96      4.76 o
  -1  12   8        0.31        2.14      4.70 o
   0  12   8        0.39       -3.06      4.46 o
   1  12   8        0.67       -0.38      5.83 o
   2  12   8        6.10        1.27      6.34 o
   3  12   8        0.76        5.26      4.49 o
  -1  13   8        1.09       -5.58      5.58 o
   0  13   8       54.51       71.48      9.21 o
  -9   1   9       13.23        8.38      4.58 o
  -8   1   9       13.54       13.63      4.59 o
  -7   1   9       54.26       50.28      5.91 o
  -6   1   9        1.29        0.69      2.35 o
  -5   1   9        0.03       -0.81      1.94 o
  -4   1   9       17.21       14.97      2.00 o
  -3   1   9      118.21      120.41      3.02 o
  -2   1   9        8.35        6.61      1.61 o
  -1   1   9      922.45     1010.55     18.05 o
   0   1   9     1308.23     1466.10     16.17 o
   1   1   9      365.80      366.37      5.48 o
   2   1   9       47.70       57.76      3.21 o
   3   1   9       38.26       39.87      5.58 o
   4   1   9       48.11       56.77      4.71 o
   5   1   9        0.34       -0.39      2.71 o
   6   1   9        4.84        1.56      4.31 o
   7   1   9       83.97      100.42      7.07 o
   8   1   9        6.21        9.24      5.81 o
  -9   2   9       18.68       18.77      5.33 o
  -8   2   9       79.81       49.05      6.49 o
  -7   2   9        5.57        8.63      4.02 o
  -6   2   9       44.25       44.27      4.70 o
  -5   2   9       20.41       27.17      4.85 o
  -4   2   9      103.34      112.45      3.92 o
  -3   2   9       81.94       85.24      3.53 o
  -2   2   9      665.28      715.20     11.00 o
  -1   2   9      843.51      929.09     20.59 o
   0   2   9     1458.06     1509.46     17.37 o
   1   2   9      211.76      257.78      5.83 o
   2   2   9      266.63      257.46      6.05 o
   3   2   9      140.01      134.92      8.64 o
   4   2   9       82.58       83.44      5.11 o
   5   2   9        0.01       -1.43      3.08 o
   6   2   9       25.72       33.74      6.25 o
   7   2   9        0.12       -4.39      4.39 o
   8   2   9       28.80       25.87      5.67 o
  -9   3   9        0.00       -0.63      6.09 o
  -8   3   9       52.77       53.82      6.63 o
  -7   3   9        0.00       -1.22      2.52 o
  -6   3   9        7.75        7.14      2.63 o
  -5   3   9        5.59        4.64      1.99 o
  -4   3   9       76.87       66.90      3.44 o
  -3   3   9       50.33       51.17      3.00 o
  -2   3   9        2.51        6.82      1.79 o
  -1   3   9      615.76      632.65      7.51 o
   0   3   9      985.16     1049.07     12.70 o
   1   3   9       68.10       81.17      3.95 o
   2   3   9      310.33      301.73      6.46 o
   3   3   9        0.06       -1.07      2.12 o
   4   3   9       78.73       85.02      6.94 o
   5   3   9        2.85        3.77      8.30 o
   6   3   9        0.04        0.08      4.15 o
   7   3   9       42.40       57.43      7.60 o
  -8   4   9        0.16       -3.45      3.45 o
  -7   4   9       18.29       17.17      3.80 o
  -6   4   9       10.30        5.91      2.99 o
  -5   4   9       10.66        9.07      2.35 o
  -4   4   9        5.70       -0.33      1.66 o
  -3   4   9       10.11       11.03      2.05 o
  -2   4   9      377.63      376.26      7.93 o
  -1   4   9     2556.28     2696.51     24.78 o
   0   4   9       22.78       21.48      2.25 o
   1   4   9      328.83      334.03      6.44 o
   2   4   9      114.74      143.39      4.86 o
   3   4   9       19.68       29.67      6.15 o
   4   4   9      116.48      114.66      7.72 o
   5   4   9        7.34        2.26      4.06 o
   6   4   9        6.96        6.11      4.63 o
   7   4   9       33.28       34.98      9.89 o
  -8   5   9        7.11        8.41      4.81 o
  -7   5   9        0.01       -2.63      3.85 o
  -6   5   9        1.06       -1.72      2.57 o
  -5   5   9       21.53       21.82      3.59 o
  -4   5   9       51.30       48.50      3.50 o
  -3   5   9        0.16       -0.25      1.68 o
  -2   5   9        5.61        5.08      1.89 o
  -1   5   9      368.17      403.74     12.89 o
   0   5   9       69.02       76.85      3.55 o
   1   5   9      170.65      164.64      5.03 o
   2   5   9       57.46       51.21      5.58 o
   3   5   9       13.61       12.61      4.14 o
   4   5   9       17.01       15.51      5.11 o
   5   5   9       25.62       17.38      5.10 o
   6   5   9        3.61        8.73      5.17 o
   7   5   9       41.55       44.03      7.74 o
  -8   6   9        1.88        1.01      3.49 o
  -7   6   9        8.92        0.89      4.20 o
  -6   6   9        0.38       -1.09      2.63 o
  -5   6   9        0.10       -1.01      1.96 o
  -4   6   9       61.53       69.54      4.02 o
  -3   6   9      156.85      148.79      5.64 o
  -2   6   9        3.32        6.20      2.37 o
  -1   6   9      249.28      226.79      5.39 o
   0   6   9       18.68       21.28      2.54 o
   1   6   9        0.29       -2.87      2.87 o
   2   6   9      440.20      398.22     11.89 o
   3   6   9      155.36      155.74      8.82 o
   4   6   9       95.45       83.43     24.20 o
   5   6   9       11.16       11.55      5.22 o
   6   6   9        3.30        0.92      5.08 o
   7   6   9       10.94        9.81      6.23 o
  -7   7   9       15.19        7.75      7.65 o
  -6   7   9        4.79        2.10      3.32 o
  -5   7   9       10.06       10.58      3.44 o
  -4   7   9        0.17       -0.34      2.08 o
  -3   7   9      470.23      500.40     11.14 o
  -2   7   9      423.17      418.94     12.54 o
  -1   7   9      181.57      185.93      6.61 o
   0   7   9      463.31      372.28     47.09 o
   1   7   9       90.46       93.69      5.62 o
   2   7   9      423.10      417.76     12.64 o
   3   7   9       64.22       55.15      6.94 o
   4   7   9        0.62       -1.09      4.37 o
   5   7   9        7.43       12.53      5.47 o
   6   7   9       10.00        9.84      5.78 o
  -7   8   9        0.94        4.00      3.91 o
  -6   8   9        5.10        3.18      2.99 o
  -5   8   9       19.80       14.47      3.93 o
  -4   8   9        1.57        3.08      2.85 o
  -3   8   9       29.94       26.47      3.27 o
  -2   8   9     1140.66     1088.71     34.11 o
  -1   8   9     1515.95     1575.42     36.31 o
   0   8   9        0.07        3.52      2.87 o
   1   8   9       51.39       66.50      5.50 o
   2   8   9     1083.24     1032.57     19.55 o
   3   8   9        2.21        2.22      4.05 o
   4   8   9       14.10       14.74      5.94 o
   5   8   9        0.71       -4.44      4.44 o
   6   8   9       25.70       32.52      7.59 o
  -6   9   9        0.17       -1.13      3.14 o
  -5   9   9       10.90       17.78      3.60 o
  -4   9   9       18.48       25.36      6.40 o
  -3   9   9       67.22       59.90      6.62 o
  -2   9   9        0.00       -2.27      3.91 o
  -1   9   9       20.83       17.26      3.97 o
   0   9   9      218.53      229.16      7.83 o
   1   9   9       58.95       70.43      5.85 o
   2   9   9        2.99        1.69      4.56 o
   3   9   9       20.32       25.71      9.47 o
   4   9   9       29.15       31.71      6.75 o
   5   9   9        5.62       -0.54      5.66 o
  -6  10   9        9.96        9.93      4.06 o
  -5  10   9        1.74        5.70      3.55 o
  -4  10   9        1.44        1.63      3.09 o
  -3  10   9       18.67       11.34      4.46 o
  -2  10   9       74.10       78.33     11.26 o
  -1  10   9      475.19      443.04     13.68 o
   0  10   9       54.15       57.47      5.39 o
   1  10   9       51.32       52.73      5.47 o
   2  10   9       30.67       49.86      6.84 o
   3  10   9        9.00       10.04      5.83 o
   4  10   9        0.29       -0.07      4.67 o
  -5  11   9       16.93       14.47      5.84 o
  -4  11   9        9.02        0.54      5.09 o
  -3  11   9        8.16       -1.09      4.03 o
  -2  11   9        1.90       -3.38      4.15 o
  -1  11   9       42.07       34.49      9.30 o
   0  11   9       65.62       74.03      8.22 o
   1  11   9       28.90       33.41      4.91 o
   2  11   9       33.95       40.73      5.73 o
   3  11   9       23.58       29.47      6.77 o
   4  11   9        7.17        1.47      5.92 o
  -3  12   9        0.71        0.85      4.59 o
  -2  12   9        0.29       -1.61      4.66 o
  -1  12   9        2.96        0.87      4.81 o
   0  12   9        0.15        3.92      3.89 o
   1  12   9        1.00        2.08      4.53 o
   2  12   9        2.56        2.65      7.37 o
  -9   0  10        1.35        5.41      6.89 o
  -8   0  10        0.84       -1.23      5.16 o
  -7   0  10        0.08       -4.48      4.48 o
  -6   0  10       19.08       15.38      6.00 o
  -5   0  10      161.91      143.69      6.44 o
  -4   0  10      397.68      410.89      9.23 o
  -3   0  10       64.88       78.96      3.19 o
  -2   0  10     1259.24     1310.36     14.26 o
  -1   0  10      132.06      134.46      4.66 o
   0   0  10      390.13      375.30     12.19 o
   1   0  10      877.66      728.52     22.42 o
   2   0  10       87.31       73.65      4.90 o
   3   0  10        1.26        0.99      2.59 o
   4   0  10      269.75      256.63      8.98 o
   5   0  10        8.98        5.06      4.08 o
   6   0  10        7.74        5.71      4.84 o
   7   0  10       43.27       43.53     10.06 o
  -9   1  10        0.01        1.97      4.34 o
  -8   1  10        1.03       -2.60      3.34 o
  -7   1  10        5.19        0.87      3.29 o
  -6   1  10       10.89        5.59      4.06 o
  -5   1  10       88.74       84.59      4.51 o
  -4   1  10      282.03      297.79      5.22 o
  -3   1  10      160.50      178.45      3.76 o
  -2   1  10      633.00      551.89     40.21 o
  -1   1  10       36.66       45.33      3.62 o
   0   1  10        0.43       -0.05      1.23 o
   1   1  10        5.38        4.74      1.61 o
   2   1  10      102.79       90.10      5.70 o
   3   1  10        2.49        4.54      2.75 o
   4   1  10       31.98       35.19      3.57 o
   5   1  10       85.70       80.74      4.70 o
   6   1  10      209.85      215.25      8.49 o
   7   1  10       55.68       51.72      6.09 o
  -9   2  10        5.96       -2.19      4.51 o
  -8   2  10       12.14        7.50      4.27 o
  -7   2  10        2.58        3.35      3.35 o
  -6   2  10        4.74        1.80      2.40 o
  -5   2  10       23.18       16.19      2.86 o
  -4   2  10       64.08       67.33      3.51 o
  -3   2  10      181.29      179.64      4.51 o
  -2   2  10     1528.67     1510.32     11.78 o
  -1   2  10      529.03      578.28     15.20 o
   0   2  10        0.97        2.81      1.29 o
   1   2  10      918.50      958.36     12.49 o
   2   2  10        6.22        5.16      2.81 o
   3   2  10       12.65       11.87      3.65 o
   4   2  10       69.56       72.94      7.15 o
   5   2  10       70.39       93.24      7.95 o
   6   2  10       72.13       80.39     10.23 o
   7   2  10      131.33      130.92     10.35 o
  -8   3  10        0.16       -2.38      4.63 o
  -7   3  10       19.04       17.05      3.47 o
  -6   3  10        0.19       -2.04      2.04 o
  -5   3  10        0.68       -1.63      2.21 o
  -4   3  10       83.67       84.79      3.87 o
  -3   3  10      541.58      552.86      8.30 o
  -2   3  10     1313.38     1376.80     11.71 o
  -1   3  10     1570.01     1665.15     16.64 o
   0   3  10      129.10      110.53      4.28 o
   1   3  10      475.72      521.58     14.29 o
   2   3  10        3.37        5.24      2.33 o
   3   3  10       77.64       81.71      4.74 o
   4   3  10        3.72        3.63      3.84 o
   5   3  10       33.83       38.80      6.09 o
   6   3  10        6.79        4.58      4.62 o
   7   3  10      123.09      117.38      9.11 o
  -8   4  10       21.92       17.12      8.11 o
  -7   4  10        6.14        0.66      3.32 o
  -6   4  10       28.27       19.22      4.23 o
  -5   4  10        0.44       -1.75      1.78 o
  -4   4  10      107.17      104.68      4.23 o
  -3   4  10       79.66       89.02      3.90 o
  -2   4  10       11.37       10.37      2.09 o
  -1   4  10      132.55      153.54      5.76 o
   0   4  10      292.89      314.63      9.96 o
   1   4  10      302.23      329.49     16.78 o
   2   4  10        1.24        0.87      2.12 o
   3   4  10       66.39       67.34     17.86 o
   4   4  10        0.77        2.02      3.98 o
   5   4  10       45.84       42.50     11.26 o
   6   4  10        5.89       10.47      5.58 o
   7   4  10       14.49        8.13      6.49 o
  -8   5  10       13.17       14.67      5.02 o
  -7   5  10       21.29       27.15      5.61 o
  -6   5  10        1.17       -0.09      2.49 o
  -5   5  10        6.25        5.58      2.35 o
  -4   5  10        0.03        0.40      2.00 o
  -3   5  10       11.64       12.46      2.36 o
  -2   5  10      180.53      192.55      5.11 o
  -1   5  10        3.35        3.28      1.78 o
   0   5  10      416.00      399.93      6.67 o
   1   5  10      124.06      133.08      7.17 o
   2   5  10      135.12      140.13      7.78 o
   3   5  10       37.76       38.83      5.66 o
   4   5  10        5.66        5.05      4.24 o
   5   5  10        6.80        6.57      4.76 o
   6   5  10        0.18        1.58      7.95 o
   7   5  10       19.51       12.57      6.33 o
  -8   6  10        0.85       -3.91      4.66 o
  -7   6  10        1.71        1.04      3.96 o
  -6   6  10       27.63       34.79      6.99 o
  -5   6  10       57.31       66.38      4.31 o
  -4   6  10      156.91      169.82      5.50 o
  -3   6  10       18.71       22.94      2.90 o
  -2   6  10      653.86      626.45      9.06 o
  -1   6  10      295.81      289.35      6.15 o
   0   6  10       29.21       36.66      4.17 o
   1   6  10      154.62      171.21      8.26 o
   2   6  10      515.78      516.96     28.10 o
   3   6  10      102.81      100.74      7.66 o
   4   6  10        0.20       -1.23      3.97 o
   5   6  10        2.86        1.37      4.13 o
   6   6  10        0.08       -1.07      5.23 o
  -7   7  10       15.55       17.35      5.69 o
  -6   7  10        0.04       -3.01      3.01 o
  -5   7  10      159.87      185.01      7.52 o
  -4   7  10      145.23      147.77      5.95 o
  -3   7  10       10.51       16.55      2.93 o
  -2   7  10       25.84       28.27      3.61 o
  -1   7  10       69.22       73.88      5.32 o
   0   7  10      294.29      281.90      8.00 o
   1   7  10      730.71      711.99     20.98 o
   2   7  10      224.80      251.96     10.80 o
   3   7  10        0.09       -1.59      4.15 o
   4   7  10        3.41        3.44      4.68 o
   5   7  10       10.04       11.31      5.27 o
   6   7  10        0.85       -3.55      5.32 o
  -7   8  10        1.77        5.48      3.61 o
  -6   8  10        0.31       -3.77      5.22 o
  -5   8  10        9.55        7.36      3.40 o
  -4   8  10       36.97       31.46      4.44 o
  -3   8  10      124.60      129.68      5.31 o
  -2   8  10       28.44       36.70      4.51 o
  -1   8  10       21.48       20.11      4.46 o
   0   8  10      304.04      291.61     25.65 o
   1   8  10      127.45      144.14     11.26 o
   2   8  10        0.49       -0.85      4.09 o
   3   8  10       13.01        4.05      4.82 o
   4   8  10       21.83       27.12      6.55 o
   5   8  10       22.22       27.60      6.35 o
   6   8  10        0.84       -1.47      5.04 o
  -6   9  10        1.61        2.15      3.15 o
  -5   9  10        4.59        2.43      2.95 o
  -4   9  10        0.73        0.07      3.15 o
  -3   9  10       14.83        8.29      4.57 o
  -2   9  10      159.91      146.56      6.61 o
  -1   9  10      223.88      229.94      7.88 o
   0   9  10      251.57      250.76      8.45 o
   1   9  10       30.11       37.17      4.84 o
   2   9  10        8.85        3.14      4.49 o
   3   9  10        1.51        0.21      4.79 o
   4   9  10        2.24       -7.95      7.95 o
   5   9  10       14.11       18.53      6.60 o
  -5  10  10        0.00        1.07      4.72 o
  -4  10  10        0.53       -3.71      3.71 o
  -3  10  10        3.01        0.27      4.30 o
  -2  10  10      318.31      332.98     16.76 o
  -1  10  10      242.32      232.20     12.45 o
   0  10  10        0.67        2.71      3.47 o
   1  10  10        3.64        1.97      3.26 o
   2  10  10        1.02        0.91      4.90 o
   3  10  10        2.21        2.99      5.43 o
   4  10  10        1.40       -2.31      5.02 o
  -4  11  10        3.87        4.96      5.74 o
  -3  11  10        9.03        0.11      4.30 o
  -2  11  10        0.00       -1.35      6.72 o
  -1  11  10        2.85        2.89      4.18 o
   0  11  10        3.72        0.35      4.30 o
   1  11  10        1.33        0.94      3.93 o
   2  11  10        4.02        6.80      5.61 o
   3  11  10       10.16       12.69      6.41 o
  -3  12  10        6.10        6.90      5.04 o
  -2  12  10       24.53       38.16      7.19 o
  -1  12  10       11.29        9.02      5.18 o
   0  12  10        8.59       10.14      4.61 o
   1  12  10       36.29       45.44      7.63 o
   2  12  10        0.12       -1.17      6.38 o
  -9   1  11        1.88       -0.96      4.23 o
  -8   1  11        0.06       -0.46      3.69 o
  -7   1  11        1.40       -0.26      3.15 o
  -6   1  11       26.02       23.16      4.25 o
  -5   1  11       35.91       42.09      4.84 o
  -4   1  11      117.24      116.04      3.40 o
  -3   1  11       21.88       24.77      3.05 o
  -2   1  11       47.88       53.72      2.88 o
  -1   1  11       16.91       22.84      1.92 o
   0   1  11      651.80      665.39      7.29 o
   1   1  11        0.97        2.00      1.47 o
   2   1  11       47.78       51.03      3.43 o
   3   1  11        4.79        4.44      2.11 o
   4   1  11      127.91      128.17      5.20 o
   5   1  11       41.72       51.55      4.62 o
   6   1  11       72.42       71.35      7.22 o
   7   1  11        9.74       14.21      4.74 o
  -8   2  11        0.17       -3.29      3.82 o
  -7   2  11        0.24        2.23      3.33 o
  -6   2  11        2.77        0.98      2.43 o
  -5   2  11        0.20        1.18      2.22 o
  -4   2  11        7.21        5.38      1.89 o
  -3   2  11     1041.48     1043.13     22.41 o
  -2   2  11        3.59        5.38      1.68 o
  -1   2  11      272.04      241.49      7.16 o
   0   2  11        4.36       10.00      1.66 o
   1   2  11        3.37       -0.05      1.49 o
   2   2  11      739.15      726.83     10.43 o
   3   2  11       12.52       14.39      3.16 o
   4   2  11        0.90       -2.50      2.50 o
   5   2  11      493.18      465.91     22.74 o
   6   2  11       52.83       61.72      5.81 o
   7   2  11       34.77       39.44      5.57 o
  -8   3  11       14.21       14.45      5.22 o
  -7   3  11        2.03       -0.42      2.48 o
  -6   3  11        2.55        3.50      2.58 o
  -5   3  11        0.01       -0.87      1.83 o
  -4   3  11       83.12       91.62      4.05 o
  -3   3  11      683.64      722.25     12.72 o
  -2   3  11      630.06      641.27     11.84 o
  -1   3  11      228.51      251.68      5.38 o
   0   3  11      135.54      155.70      3.89 o
   1   3  11      409.52      406.77     10.76 o
   2   3  11       62.34       60.86      4.33 o
   3   3  11        8.97        9.86      2.89 o
   4   3  11        0.23       -1.04      3.55 o
   5   3  11       40.19       43.26      6.39 o
   6   3  11        5.04        5.73      4.99 o
   7   3  11        0.03       -1.79      5.03 o
  -8   4  11        3.48        1.10      5.62 o
  -7   4  11        2.46       -2.38      2.69 o
  -6   4  11        6.32        2.78      2.55 o
  -5   4  11        4.62        0.48      2.03 o
  -4   4  11      102.88      101.90      4.36 o
  -3   4  11       19.54       26.77      4.70 o
  -2   4  11      729.44      713.37     21.52 o
  -1   4  11       43.88       51.04      3.23 o
   0   4  11      204.61      201.88      5.71 o
   1   4  11       48.79       47.64      4.39 o
   2   4  11      125.09      131.98      7.58 o
   3   4  11       28.08       19.58      5.49 o
   4   4  11        9.04        7.30      4.27 o
   5   4  11       31.12       38.13      6.24 o
   6   4  11       79.76       86.97      8.71 o
   7   4  11       95.12      100.89     10.20 o
  -8   5  11        1.65       -3.84      3.84 o
  -7   5  11        9.99       11.16      4.69 o
  -6   5  11        0.42       -1.32      2.18 o
  -5   5  11       18.71       23.18      2.99 o
  -4   5  11      189.55      190.71      5.61 o
  -3   5  11       14.36       12.84      2.40 o
  -2   5  11       39.85       60.54      3.78 o
  -1   5  11      282.63      291.15      8.16 o
   0   5  11        1.11        0.01      1.73 o
   1   5  11       62.39       77.85      6.69 o
   2   5  11      195.52      186.98      9.17 o
   3   5  11       59.86       52.52      9.04 o
   4   5  11        0.09       -1.45      4.01 o
   5   5  11        0.49       -3.99      3.99 o
   6   5  11       25.02       24.60      6.41 o
   7   5  11       79.03       83.53      9.71 o
  -8   6  11        0.00       -2.04      4.35 o
  -7   6  11       16.07       11.91      4.81 o
  -6   6  11       18.39       13.06      3.69 o
  -5   6  11       48.17       65.26      4.61 o
  -4   6  11      152.12      160.29      5.50 o
  -3   6  11        2.64        4.73      2.33 o
  -2   6  11       34.62       39.64      3.49 o
  -1   6  11       13.38       12.62      2.52 o
   0   6  11      223.53      230.00     10.58 o
   1   6  11      181.19      179.89      8.75 o
   2   6  11        0.07       -1.67      4.06 o
   3   6  11        0.14       -0.98      3.90 o
   4   6  11       32.22       32.91      6.50 o
   5   6  11       56.34       52.58      7.43 o
   6   6  11        1.41       -4.71      4.71 o
  -7   7  11        8.76        7.80      4.86 o
  -6   7  11       19.29       18.87      4.19 o
  -5   7  11       16.46       18.05      3.92 o
  -4   7  11      235.87      253.32      6.93 o
  -3   7  11      337.92      356.74      7.65 o
  -2   7  11       13.51       14.03      4.70 o
  -1   7  11       54.93       69.04      5.17 o
   0   7  11     1575.16     1489.43     32.55 o
   1   7  11       43.99       67.99      7.33 o
   2   7  11       13.34        8.92      4.57 o
   3   7  11        5.58        1.56      4.23 o
   4   7  11       47.55       45.00      7.22 o
   5   7  11        0.48       -1.94      5.07 o
   6   7  11        7.97       -4.25      5.55 o
  -7   8  11        1.47        1.55      4.69 o
  -6   8  11        6.69        3.43      3.50 o
  -5   8  11       56.06       53.90      5.76 o
  -4   8  11      172.82      182.65      7.62 o
  -3   8  11        3.92        6.36      2.76 o
  -2   8  11      395.57      362.15     11.43 o
  -1   8  11      111.71      113.96      6.07 o
   0   8  11        6.38        4.44      3.02 o
   1   8  11        6.77        3.78      4.69 o
   2   8  11       33.54       25.34      5.75 o
   3   8  11        9.38       13.75      5.61 o
   4   8  11       21.82       29.34      6.59 o
   5   8  11       27.42       30.13      7.03 o
  -6   9  11        0.18       -0.65      3.58 o
  -5   9  11       10.70        9.06      4.08 o
  -4   9  11      206.83      217.84     10.56 o
  -3   9  11      513.56      534.70     15.48 o
  -2   9  11       52.06       56.08      5.22 o
  -1   9  11       45.79       50.01      8.46 o
   0   9  11      464.25      488.06     14.81 o
   1   9  11        0.13        3.89      4.48 o
   2   9  11       27.00       30.81      6.24 o
   3   9  11        0.53       -4.89      9.53 o
   4   9  11       15.40       12.19      5.97 o
   5   9  11        1.78        1.92      6.39 o
  -5  10  11        2.71        1.53      3.54 o
  -4  10  11        4.81        1.50      4.54 o
  -3  10  11      141.38      137.09      8.88 o
  -2  10  11        1.09        1.76      4.18 o
  -1  10  11        4.53       -1.36      3.15 o
   0  10  11        2.65        1.23      3.28 o
   1  10  11        2.40        3.79      4.90 o
   2  10  11       11.84        6.99      5.06 o
   3  10  11        6.21        5.17      5.62 o
   4  10  11        0.12       -4.46      5.26 o
  -4  11  11        0.06       -2.62      4.57 o
  -3  11  11        4.55       -0.60      4.17 o
  -2  11  11        0.16       -2.13      4.32 o
  -1  11  11       16.35       18.57      5.81 o
   0  11  11        1.14       -3.75      4.97 o
   1  11  11        6.63        6.77      5.16 o
   2  11  11        2.94        0.03      5.70 o
   3  11  11        7.76       14.18      6.09 o
  -2  12  11       17.78        5.90      5.31 o
  -1  12  11       19.29       18.09      5.66 o
   0  12  11        0.15        0.01      4.33 o
   1  12  11        2.38       -5.28      6.76 o
  -8   0  12        3.26       -4.82      4.82 o
  -7   0  12       76.04       69.02      9.80 o
  -6   0  12        9.07       16.82      5.49 o
  -5   0  12       63.39       63.73      7.69 o
  -4   0  12      186.99      179.36      9.00 o
  -3   0  12       70.31       66.23      3.34 o
  -2   0  12      276.65      273.51      7.35 o
  -1   0  12       30.35       38.77      3.49 o
   0   0  12      240.88      237.01      6.88 o
   1   0  12       25.90       40.26      9.57 o
   2   0  12      329.82      286.39     14.14 o
   3   0  12      180.19      163.47     10.61 o
   4   0  12      706.78      705.87     14.85 o
   5   0  12      886.70      843.07     17.35 o
   6   0  12       63.97       69.70      7.77 o
   7   0  12       72.13       72.78     12.09 o
  -8   1  12        1.15        3.04      3.73 o
  -7   1  12        1.19       -0.92      3.37 o
  -6   1  12       72.00       69.18      5.74 o
  -5   1  12       42.63       55.40      5.52 o
  -4   1  12      240.65      249.93      4.79 o
  -3   1  12      157.82      167.65      5.71 o
  -2   1  12        9.13        8.81      1.89 o
  -1   1  12      614.69      586.89      6.65 o
   0   1  12       83.84       79.89      3.43 o
   1   1  12        7.86       11.10      2.05 o
   2   1  12      442.49      404.89      6.99 o
   3   1  12       75.93       75.51      4.21 o
   4   1  12      224.68      225.82      6.56 o
   5   1  12      349.47      360.78      8.42 o
   6   1  12       58.10       59.88      5.99 o
   7   1  12       27.17       27.77      6.78 o
  -8   2  12        0.07       -2.68      3.54 o
  -7   2  12       10.06        1.45      3.67 o
  -6   2  12       17.31       16.91      3.36 o
  -5   2  12      215.94      220.70      6.85 o
  -4   2  12      183.47      175.40      6.79 o
  -3   2  12       78.97       94.69      3.84 o
  -2   2  12       26.64       27.75      2.57 o
  -1   2  12      606.13      611.03      8.95 o
   0   2  12        0.13        0.14      1.41 o
   1   2  12       73.46       96.65      3.79 o
   2   2  12       14.41       13.19      2.39 o
   3   2  12      244.71      229.94      6.10 o
   4   2  12      115.68      109.29      5.35 o
   5   2  12       11.50       10.76      3.71 o
   6   2  12       98.40       85.48      6.56 o
   7   2  12        4.35        1.01      3.99 o
  -8   3  12       10.31        7.16      4.56 o
  -7   3  12        0.20       -1.04      3.00 o
  -6   3  12        3.88        1.26      2.67 o
  -5   3  12       42.01       47.40      3.66 o
  -4   3  12       62.12       65.71      3.82 o
  -3   3  12        9.17        9.29      2.11 o
  -2   3  12       98.04      111.25      4.10 o
  -1   3  12      141.74      139.19      4.44 o
   0   3  12        0.00       -0.15      1.38 o
   1   3  12       67.00       76.00      4.24 o
   2   3  12       15.28       18.97      3.16 o
   3   3  12       88.62       79.53      6.72 o
   4   3  12      120.08      131.05      8.22 o
   5   3  12      109.10      106.13      9.57 o
   6   3  12       23.78       16.05      5.90 o
   7   3  12        6.66        8.02      4.37 o
  -8   4  12        0.23       -2.85      4.03 o
  -7   4  12        7.70       11.88      3.39 o
  -6   4  12        8.59       14.30      3.49 o
  -5   4  12       25.85       26.83      3.18 o
  -4   4  12      202.33      211.38      5.76 o
  -3   4  12      437.93      455.08      7.92 o
  -2   4  12      152.23      160.77      4.85 o
  -1   4  12      271.49      278.87      5.99 o
   0   4  12       61.78       70.34      5.02 o
   1   4  12       47.76       50.33      7.05 o
   2   4  12        1.49        3.56      3.56 o
   3   4  12       17.36       16.94      7.08 o
   4   4  12        1.27       -2.68      4.31 o
   5   4  12      278.83      273.99     11.67 o
   6   4  12        0.91        3.88      4.92 o
   7   4  12       25.03       17.85     13.12 o
  -8   5  12        1.91       -0.13      4.06 o
  -7   5  12       27.61       34.82      4.81 o
  -6   5  12      126.89      127.73      5.47 o
  -5   5  12       17.34       22.32      3.06 o
  -4   5  12      275.59      287.11      6.88 o
  -3   5  12      103.79      103.23      4.46 o
  -2   5  12        1.32       -0.35      1.83 o
  -1   5  12        3.74        8.83      2.30 o
   0   5  12      110.47      104.64      4.86 o
   1   5  12        0.71       -1.59      3.22 o
   2   5  12        7.42        2.18      3.84 o
   3   5  12        0.00       -5.05      5.05 o
   4   5  12       18.47       16.71      5.24 o
   5   5  12       83.96      102.83      9.62 o
   6   5  12        4.76        1.28      5.01 o
  -7   6  12       15.24       14.46      5.14 o
  -6   6  12       63.52       66.14      5.93 o
  -5   6  12        3.89        2.72      2.34 o
  -4   6  12        0.90       -1.88      2.09 o
  -3   6  12      141.80      133.99      5.08 o
  -2   6  12      336.20      327.63      7.13 o
  -1   6  12      302.43      323.75      7.01 o
   0   6  12        2.94        4.49      2.93 o
   1   6  12       22.84       22.13      4.74 o
   2   6  12       44.63       47.62      9.57 o
   3   6  12        0.24       -2.72      4.35 o
   4   6  12        1.68       -1.52      4.36 o
   5   6  12        4.57        1.35      4.98 o
   6   6  12        0.04       -4.62      4.62 o
  -7   7  12        7.99        9.33      5.11 o
  -6   7  12        4.99       11.22      3.60 o
  -5   7  12       10.78       11.29      3.59 o
  -4   7  12      267.38      249.90      6.91 o
  -3   7  12       14.76       15.57      2.90 o
  -2   7  12        1.28       -2.08      2.15 o
  -1   7  12       86.82       79.71      5.19 o
   0   7  12      125.69      117.94      6.17 o
   1   7  12      147.56      142.51     10.95 o
   2   7  12        0.08        1.71      3.88 o
   3   7  12       51.88       52.23      7.23 o
   4   7  12        5.55        6.87      5.25 o
   5   7  12        0.83       -4.58      4.58 o
   6   7  12        0.06       -4.75      5.75 o
  -6   8  12        3.77        2.60      3.74 o
  -5   8  12        9.07        8.61      4.96 o
  -4   8  12      110.37      112.40      6.42 o
  -3   8  12       27.52       33.14      3.75 o
  -2   8  12      283.75      296.93      8.96 o
  -1   8  12      223.02      215.74      7.74 o
   0   8  12      236.30      231.11      8.16 o
   1   8  12       39.03       34.44      5.81 o
   2   8  12        1.15        0.73      8.92 o
   3   8  12       51.92       62.04     11.20 o
   4   8  12        5.80        9.66      5.60 o
   5   8  12        0.04       -0.47      5.20 o
  -6   9  12        0.11       -3.25      3.92 o
  -5   9  12       15.12       11.52      3.93 o
  -4   9  12      114.15      130.03      8.77 o
  -3   9  12      108.08      109.02      7.92 o
  -2   9  12       16.96       16.68      5.21 o
  -1   9  12       82.66       84.62      6.42 o
   0   9  12       49.06       38.15      4.82 o
   1   9  12        0.02        2.91      4.17 o
   2   9  12       13.80        7.18      5.43 o
   3   9  12       33.53       37.93      6.96 o
   4   9  12       35.26       43.74      8.60 o
  -5  10  12       22.15       33.98      4.77 o
  -4  10  12        0.82       -2.36      4.22 o
  -3  10  12       33.56       42.14      8.62 o
  -2  10  12       54.42       71.28      7.71 o
  -1  10  12       22.33       34.78      6.91 o
   0  10  12        3.66        0.97      3.44 o
   1  10  12        0.06       -2.02      4.48 o
   2  10  12        1.41        2.27      4.90 o
   3  10  12        0.04        2.89      5.60 o
   4  10  12        1.00       13.36      9.26 o
  -4  11  12        4.01       -3.70      4.54 o
  -3  11  12       64.86       57.72      7.71 o
  -2  11  12        0.04       -4.31      4.31 o
  -1  11  12        0.23        3.08      4.10 o
   0  11  12        0.41       -1.45      3.42 o
   1  11  12        0.21        0.55      5.18 o
   2  11  12       32.44       40.79      7.83 o
  -2  12  12        4.92       10.64      5.44 o
  -1  12  12        0.00       -4.30      4.30 o
   0  12  12       16.62       14.69      5.40 o
  -8   1  13        0.02       -0.13      3.86 o
  -7   1  13        0.21        3.66      3.71 o
  -6   1  13        0.00        2.58      4.42 o
  -5   1  13      209.90      213.86      8.23 o
  -4   1  13        5.45        6.81      1.92 o
  -3   1  13       13.33       15.31      2.33 o
  -2   1  13       23.31       30.12      3.04 o
  -1   1  13       71.85       71.95      3.13 o
   0   1  13      267.92      270.66      5.32 o
   1   1  13       11.36       11.65      2.15 o
   2   1  13        3.31        4.60      2.08 o
   3   1  13     1023.08      965.17     11.67 o
   4   1  13        5.71        0.23      3.23 o
   5   1  13        6.38        5.99      3.22 o
   6   1  13       25.00       21.75      4.68 o
   7   1  13       24.32       18.98      6.35 o
  -8   2  13        3.38       -1.03      5.79 o
  -7   2  13       15.20       16.04      4.62 o
  -6   2  13        5.03        0.96      2.64 o
  -5   2  13       14.92       17.01      2.95 o
  -4   2  13       85.90      101.12      4.22 o
  -3   2  13      154.59      165.24      4.74 o
  -2   2  13      268.69      277.63      5.80 o
  -1   2  13       14.69       13.74      1.79 o
   0   2  13        2.30        2.94      1.66 o
   1   2  13       61.49       52.62      3.37 o
   2   2  13       57.68       55.14      3.71 o
   3   2  13       13.65       11.57      2.84 o
   4   2  13       43.40       33.88      4.48 o
   5   2  13      131.51      131.95      7.03 o
   6   2  13        0.36       -0.31      3.60 o
   7   2  13        3.44       -4.19      4.25 o
  -8   3  13        0.11       -1.55      3.82 o
  -7   3  13        0.23       -1.54      3.52 o
  -6   3  13       49.38       61.92      8.62 o
  -5   3  13       40.26       37.42      3.53 o
  -4   3  13      169.75      173.44      5.46 o
  -3   3  13       59.17       58.67      3.68 o
  -2   3  13        0.55       -1.56      1.56 o
  -1   3  13       21.56       16.23      2.84 o
   0   3  13      870.28      819.37     14.05 o
   1   3  13        0.34       -0.06      1.75 o
   2   3  13       44.84       61.13      4.79 o
   3   3  13       60.06       61.58     10.33 o
   4   3  13      195.08      192.90      9.85 o
   5   3  13      502.80      508.66     30.81 o
   6   3  13        0.61       -2.39      3.34 o
   7   3  13       25.04       14.03      9.26 o
  -8   4  13        1.55        3.96      4.51 o
  -7   4  13        1.16       -0.33      2.95 o
  -6   4  13       82.10       81.20      5.51 o
  -5   4  13       43.67       57.22      4.22 o
  -4   4  13        0.67       -0.03      1.85 o
  -3   4  13        0.02        0.52      1.89 o
  -2   4  13       11.77       14.76      2.48 o
  -1   4  13       76.79       82.09      4.33 o
   0   4  13        0.53       -0.89      1.60 o
   1   4  13       19.88       20.75      3.11 o
   2   4  13        0.97       -0.66      3.40 o
   3   4  13        8.49        5.97      6.53 o
   4   4  13      137.33      130.46      8.76 o
   5   4  13       41.33       48.03      6.94 o
   6   4  13       21.61       11.34      6.06 o
  -8   5  13       20.80       12.09      8.03 o
  -7   5  13        0.04       -1.62      2.91 o
  -6   5  13        3.25        0.40      2.43 o
  -5   5  13       34.97       40.92      3.81 o
  -4   5  13      153.86      140.21      5.35 o
  -3   5  13        0.01       -0.39      1.91 o
  -2   5  13       33.69       36.23      3.37 o
  -1   5  13        0.02       -1.90      1.90 o
   0   5  13       20.68       29.86      3.53 o
   1   5  13       27.29       28.87      5.27 o
   2   5  13       21.20       14.67      4.57 o
   3   5  13      169.91      145.81      8.67 o
   4   5  13        1.86       -4.35      4.35 o
   5   5  13       36.31       29.38      6.41 o
   6   5  13       18.05       19.85      6.55 o
  -7   6  13       18.60       11.27      5.19 o
  -6   6  13        2.28        7.99      3.05 o
  -5   6  13       21.33       34.90      3.86 o
  -4   6  13        0.09        3.23      2.17 o
  -3   6  13       41.14       42.21      3.81 o
  -2   6  13      229.01      233.96      6.34 o
  -1   6  13      123.99      126.64      5.03 o
   0   6  13      117.48      113.96      7.24 o
   1   6  13       58.16       51.23      6.25 o
   2   6  13        0.49        2.36      3.84 o
   3   6  13        0.02       -0.64      3.76 o
   4   6  13       96.17      106.92     11.60 o
   5   6  13       31.16       22.09      5.89 o
   6   6  13        1.82       -2.51      5.13 o
  -7   7  13       17.45       15.38      6.57 o
  -6   7  13      137.98      164.34      7.86 o
  -5   7  13        5.23        2.27      2.73 o
  -4   7  13      151.75      142.62      6.11 o
  -3   7  13        0.01       -0.94      2.24 o
  -2   7  13       35.71       48.00      4.75 o
  -1   7  13      173.32      175.67      7.01 o
   0   7  13        0.83        1.73      2.97 o
   1   7  13       14.92       23.39      5.25 o
   2   7  13      107.64      101.70     11.14 o
   3   7  13       37.51       28.53      6.35 o
   4   7  13        7.88       20.64      6.35 o
   5   7  13        1.89        0.34      6.57 o
  -6   8  13      109.48      108.08      6.89 o
  -5   8  13      117.24      121.94      8.27 o
  -4   8  13        0.01       -1.13      2.90 o
  -3   8  13        2.07        3.35      3.17 o
  -2   8  13      818.48      820.43     14.34 o
  -1   8  13       20.01       17.44      3.92 o
   0   8  13       20.71       16.95      3.92 o
   1   8  13        2.64       -2.19      7.02 o
   2   8  13       29.21       15.37      5.12 o
   3   8  13       22.11       25.74      6.40 o
   4   8  13       11.03        8.87      5.77 o
   5   8  13        1.65       -3.27      5.36 o
  -6   9  13       18.45       21.58      4.73 o
  -5   9  13       30.94       27.64      4.81 o
  -4   9  13       50.32       50.47      7.62 o
  -3   9  13       25.16       30.67      6.05 o
  -2   9  13       85.08       82.46      7.48 o
  -1   9  13        0.06        0.82      3.42 o
   0   9  13       51.78       53.19      5.38 o
   1   9  13        0.34       -1.76      4.23 o
   2   9  13        7.51        6.65      5.38 o
   3   9  13       76.17       86.13     14.37 o
   4   9  13       18.63       19.35      6.85 o
  -5  10  13       24.41       28.92      6.56 o
  -4  10  13       12.65        7.41      5.04 o
  -3  10  13       44.37       48.07      7.75 o
  -2  10  13       16.11       15.72      4.97 o
  -1  10  13        1.16        2.35      4.08 o
   0  10  13        0.79        0.29      3.37 o
   1  10  13        4.23        9.41      4.84 o
   2  10  13        0.07       -4.51      4.51 o
   3  10  13        1.37       -5.06      5.06 o
  -3  11  13       53.22       42.81      6.89 o
  -2  11  13        1.37       -3.92      4.23 o
  -1  11  13       19.64       16.96      5.44 o
   0  11  13        2.15        2.47      3.54 o
   1  11  13        0.70        4.14      5.40 o
   2  11  13        1.64        0.58      5.26 o
  -8   0  14       19.22       23.92      8.11 o
  -7   0  14      111.43      108.02     11.28 o
  -6   0  14       55.40       63.44      9.04 o
  -5   0  14       23.45       17.79      5.37 o
  -4   0  14        0.37        1.33      2.63 o
  -3   0  14       55.34       61.37      7.31 o
  -2   0  14        0.15       -1.12      1.85 o
  -1   0  14       20.41       27.19      3.55 o
   0   0  14      620.53      572.13     10.87 o
   1   0  14     1387.19     1367.99     17.65 o
   2   0  14      418.63      393.46     10.45 o
   3   0  14      635.85      635.32     14.05 o
   4   0  14       61.81       74.62      6.98 o
   5   0  14      199.25      212.33     10.15 o
   6   0  14        0.78       -2.24      7.40 o
  -8   1  14        0.09       -1.34      4.35 o
  -7   1  14       36.84       32.86      5.60 o
  -6   1  14       33.93       42.58      5.75 o
  -5   1  14       23.69       28.67      3.99 o
  -4   1  14       46.81       51.42      5.51 o
  -3   1  14       41.91       48.71      3.95 o
  -2   1  14       58.00       60.05      5.03 o
  -1   1  14        0.04       -0.93      1.49 o
   0   1  14      276.33      234.01      5.23 o
   1   1  14      119.29      118.00      4.49 o
   2   1  14      482.27      472.33      8.11 o
   3   1  14     1382.69     1315.40     13.96 o
   4   1  14      185.82      167.82      6.07 o
   5   1  14      102.81      110.80      6.51 o
   6   1  14        1.65       -2.01      3.74 o
  -8   2  14        0.10       -0.25      3.73 o
  -7   2  14        0.00       -2.98      2.98 o
  -6   2  14       20.22       12.70      4.19 o
  -5   2  14       59.62       60.58      6.95 o
  -4   2  14        2.15        2.67      2.00 o
  -3   2  14      212.55      223.55      6.61 o
  -2   2  14       42.15       49.06      6.00 o
  -1   2  14        0.67       -0.62      1.84 o
   0   2  14       60.68       55.12      3.28 o
   1   2  14        7.56        7.36      2.20 o
   2   2  14      790.43      750.05     10.03 o
   3   2  14      778.38      804.41     11.04 o
   4   2  14      102.94       96.21      6.23 o
   5   2  14       70.10       86.22      7.59 o
   6   2  14       13.62       13.38      4.68 o
  -8   3  14        9.20        6.58      4.24 o
  -7   3  14        9.61       10.33      5.98 o
  -6   3  14       42.28       37.05      4.38 o
  -5   3  14      136.45      144.15      5.27 o
  -4   3  14        1.78        0.56      1.98 o
  -3   3  14      310.80      304.69      6.77 o
  -2   3  14        1.71        1.92      1.95 o
  -1   3  14      136.03      136.40      5.39 o
   0   3  14       79.65       73.89      3.76 o
   1   3  14       53.22       64.65      4.14 o
   2   3  14        0.08       -2.27      2.43 o
   3   3  14      579.91      549.33     11.15 o
   4   3  14       94.80       92.11      6.28 o
   5   3  14        4.34        8.96      4.70 o
   6   3  14        1.26       -1.70      3.65 o
  -8   4  14       15.64       21.42      5.41 o
  -7   4  14        2.04        2.04      3.19 o
  -6   4  14        5.38        7.64      2.85 o
  -5   4  14       22.04       22.69      3.24 o
  -4   4  14        5.10        5.02      3.20 o
  -3   4  14       57.18       65.27      4.03 o
  -2   4  14        0.20       -0.86      1.82 o
  -1   4  14       89.18      103.07      5.16 o
   0   4  14       23.75       22.42      3.22 o
   1   4  14        8.46        9.93      2.92 o
   2   4  14        0.30        0.15      3.61 o
   3   4  14       21.68       19.61      4.89 o
   4   4  14       15.54        7.43      4.88 o
   5   4  14        2.67        4.92      5.36 o
   6   4  14        2.02        4.84      5.43 o
  -7   5  14        2.63        2.67      3.22 o
  -6   5  14        5.62        5.64      2.78 o
  -5   5  14        0.13        2.80      2.41 o
  -4   5  14      137.18      140.17      6.53 o
  -3   5  14       39.38       41.58      3.61 o
  -2   5  14       51.77       59.92      4.07 o
  -1   5  14        0.03       -1.18      1.94 o
   0   5  14        2.93        4.37      2.61 o
   1   5  14       57.22       63.32      6.55 o
   2   5  14       43.77       34.23      5.69 o
   3   5  14       13.52        8.83      4.81 o
   4   5  14       22.59       16.55      5.65 o
   5   5  14       38.81       26.08      9.53 o
   6   5  14       16.74       17.49      6.60 o
  -7   6  14        2.37        0.28      3.92 o
  -6   6  14      276.36      284.01      8.99 o
  -5   6  14        5.73        4.93      2.75 o
  -4   6  14       84.02       83.73      4.73 o
  -3   6  14       30.07       32.82      3.60 o
  -2   6  14      103.94      101.57      4.71 o
  -1   6  14       15.16       15.00      3.46 o
   0   6  14       14.86       10.42      4.04 o
   1   6  14       24.40       10.99      7.12 o
   2   6  14        1.68        1.14      8.28 o
   3   6  14        5.19        1.87      4.18 o
   4   6  14        0.25       -1.76      4.46 o
   5   6  14        4.22       -0.80      5.16 o
  -7   7  14        0.43        4.52      4.46 o
  -6   7  14        1.03        2.83      3.35 o
  -5   7  14       16.76       12.92      4.04 o
  -4   7  14      107.00      104.44      5.46 o
  -3   7  14      124.02      120.18      5.33 o
  -2   7  14       83.76       89.43      5.87 o
  -1   7  14       15.36       17.48      3.84 o
   0   7  14       19.51       23.78      5.15 o
   1   7  14        3.57        6.51      4.07 o
   2   7  14       28.32       18.59      5.42 o
   3   7  14        6.06        3.49      5.05 o
   4   7  14       26.24       28.46      6.13 o
   5   7  14        0.02        1.72      5.84 o
  -6   8  14        0.44       -3.35      3.35 o
  -5   8  14        0.18       -3.13      3.13 o
  -4   8  14        0.76       -1.48      2.62 o
  -3   8  14      116.37      109.65      6.36 o
  -2   8  14        6.15       -1.07      2.92 o
  -1   8  14       27.98       30.06      4.48 o
   0   8  14        0.41       -0.18      3.94 o
   1   8  14       96.75       95.42      8.05 o
   2   8  14       22.05       34.85      6.58 o
   3   8  14        0.00       -3.49      4.78 o
   4   8  14        0.79        0.55      5.27 o
  -5   9  14       19.91       24.02      8.03 o
  -4   9  14       65.06       87.37      8.75 o
  -3   9  14        5.45        4.55      4.30 o
  -2   9  14       10.79        9.96      3.77 o
  -1   9  14       18.70       15.17      3.98 o
   0   9  14        0.04        0.31      4.23 o
   1   9  14       31.93       33.07      6.12 o
   2   9  14        2.71       -1.15      4.65 o
   3   9  14        3.83       -5.09      6.76 o
   4   9  14        0.73        6.06      6.42 o
  -4  10  14        6.99        4.72      4.81 o
  -3  10  14        3.12        1.55      4.65 o
  -2  10  14       53.02       50.06      7.04 o
  -1  10  14       11.47        6.86      3.84 o
   0  10  14        2.54       -2.60      3.34 o
   1  10  14        8.32        6.13      5.12 o
   2  10  14        9.41       -0.15      5.35 o
   3  10  14        0.37        1.28      6.12 o
  -3  11  14       21.20       27.46      6.74 o
  -2  11  14        0.81       -1.23      4.15 o
  -1  11  14        3.93        5.91      5.07 o
   0  11  14       18.29       16.59      4.64 o
   1  11  14        5.38        6.56      5.81 o
  -8   1  15        0.01       -3.73      3.73 o
  -7   1  15        0.21       -0.22      3.65 o
  -6   1  15        0.23        2.16      3.30 o
  -5   1  15       17.07       17.09      3.25 o
  -4   1  15       37.55       41.83      4.27 o
  -3   1  15        5.10        4.85      2.95 o
  -2   1  15       46.40       55.64      4.07 o
  -1   1  15        9.50        8.52      2.04 o
   0   1  15       26.41       26.11      2.77 o
   1   1  15        7.33        6.09      2.24 o
   2   1  15      113.22      118.41      5.05 o
   3   1  15      497.20      504.66      9.13 o
   4   1  15        6.99        3.73      2.68 o
   5   1  15       19.21       13.31      4.00 o
   6   1  15        5.69        3.77      3.78 o
  -8   2  15        3.67       -0.95      4.07 o
  -7   2  15       55.79       61.55      6.93 o
  -6   2  15       14.12       20.21      5.16 o
  -5   2  15       11.88       10.46      3.06 o
  -4   2  15       27.42       24.44      3.52 o
  -3   2  15       16.69       15.98      2.59 o
  -2   2  15      258.44      246.07     14.52 o
  -1   2  15        8.62        6.14      2.48 o
   0   2  15        4.50        7.38      2.09 o
   1   2  15     1207.80     1143.30     11.89 o
   2   2  15        0.11       -1.91      2.14 o
   3   2  15      357.14      358.59      7.90 o
   4   2  15        0.10       -1.79      2.88 o
   5   2  15       92.77       92.86      6.63 o
   6   2  15        1.05        4.06      3.87 o
  -8   3  15        4.42       -0.45      4.12 o
  -7   3  15       11.27        9.50      4.29 o
  -6   3  15        0.45       -1.32      2.88 o
  -5   3  15       41.86       39.02      4.35 o
  -4   3  15       11.44        9.49      2.43 o
  -3   3  15       11.75       12.20      2.47 o
  -2   3  15       61.22       60.98      3.88 o
  -1   3  15       11.96       10.03      2.62 o
   0   3  15        0.94        0.14      2.36 o
   1   3  15        0.45        2.13      3.54 o
   2   3  15        0.99       -0.99      2.08 o
   3   3  15      125.18      118.32      6.53 o
   4   3  15       86.43       79.00      6.32 o
   5   3  15       13.83       18.94      4.46 o
   6   3  15        4.24        2.63      3.92 o
  -7   4  15        7.38        2.03      4.23 o
  -6   4  15      104.95       88.28      5.73 o
  -5   4  15        0.09       -0.88      2.22 o
  -4   4  15       24.41       28.76      3.24 o
  -3   4  15        1.42        0.48      1.91 o
  -2   4  15      110.92      108.13      4.58 o
  -1   4  15       13.60       11.16      2.98 o
   0   4  15        6.68        5.07      2.56 o
   1   4  15      220.03      188.89      6.71 o
   2   4  15       34.25       23.79      3.66 o
   3   4  15      559.08      514.91     29.20 o
   4   4  15        0.82       -3.54      4.31 o
   5   4  15       15.92       11.00      3.95 o
   6   4  15        6.81        4.16      4.38 o
  -7   5  15        0.93        2.13      3.40 o
  -6   5  15       10.03        7.63      2.95 o
  -5   5  15       30.30       34.49      3.89 o
  -4   5  15       12.47       17.74      3.05 o
  -3   5  15        2.47        2.56      2.23 o
  -2   5  15        0.14       -0.45      2.03 o
  -1   5  15       79.17       75.37      7.61 o
   0   5  15       31.31       21.24      4.62 o
   1   5  15        0.00       -0.05      3.40 o
   2   5  15      329.08      266.28     10.81 o
   3   5  15       12.22       11.71      6.42 o
   4   5  15        5.20        1.95      7.92 o
   5   5  15       20.96       26.72      6.44 o
  -7   6  15        0.11        2.97      4.72 o
  -6   6  15        0.05       -1.73      2.64 o
  -5   6  15        0.93       -2.19      2.34 o
  -4   6  15        1.46       -0.17      2.30 o
  -3   6  15       21.34       22.57      3.71 o
  -2   6  15        1.52        3.09      2.31 o
  -1   6  15        3.45        2.16      2.83 o
   0   6  15      135.94      102.73     11.09 o
   1   6  15       39.01       22.37      5.10 o
   2   6  15       46.63       46.06      6.68 o
   3   6  15        0.07        0.26      4.13 o
   4   6  15       83.54       88.45     12.64 o
   5   6  15        6.44        3.29      5.37 o
  -6   7  15        3.75        3.91      3.47 o
  -5   7  15        0.09       -0.72      2.58 o
  -4   7  15      169.26      183.60      6.52 o
  -3   7  15        2.35        1.56      2.45 o
  -2   7  15       16.15       18.79      4.11 o
  -1   7  15        6.72        6.07      3.26 o
   0   7  15        0.33        4.68      3.92 o
   1   7  15       77.18       87.05      8.35 o
   2   7  15       92.62       94.79      8.98 o
   3   7  15        0.06       -4.48      4.48 o
   4   7  15        3.35       -0.20      4.86 o
   5   7  15        3.98        3.21      5.54 o
  -6   8  15       52.14       59.05      6.70 o
  -5   8  15        3.07        1.28      3.50 o
  -4   8  15       14.69       15.53      3.50 o
  -3   8  15       27.52       29.40      4.48 o
  -2   8  15        0.70        1.97      3.21 o
  -1   8  15       15.79        8.00      3.47 o
   0   8  15       32.92       33.05      6.12 o
   1   8  15       37.67       34.04      6.37 o
   2   8  15       50.58       49.80      7.67 o
   3   8  15        7.58        4.89      5.71 o
   4   8  15       45.51       57.45      8.88 o
  -5   9  15        3.34        1.38      4.90 o
  -4   9  15       87.26      101.17      8.72 o
  -3   9  15       47.60       60.32      5.94 o
  -2   9  15       12.27       10.45      3.99 o
  -1   9  15        2.50        0.54      3.06 o
   0   9  15        3.94        8.20      4.68 o
   1   9  15        8.94       10.27      5.01 o
   2   9  15       16.97       20.39      6.21 o
   3   9  15       35.00       53.27      8.52 o
  -4  10  15       36.76       29.12      6.41 o
  -3  10  15        0.57       -4.13      4.91 o
  -2  10  15       19.68       19.98      8.49 o
  -1  10  15        0.48        2.41      3.32 o
   0  10  15        2.05        7.08      5.30 o
   1  10  15       59.84       74.64      9.11 o
   2  10  15        0.18       -0.45      5.23 o
  -2  11  15       25.56       33.22      8.49 o
  -1  11  15        6.51        2.99      4.51 o
   0  11  15        2.87       14.79      5.66 o
  -8   0  16        6.65        9.26      7.27 o
  -7   0  16       55.09       48.26      8.88 o
  -6   0  16       13.52        6.64      5.58 o
  -5   0  16       19.03       15.30      5.71 o
  -4   0  16       22.74       31.44      6.85 o
  -3   0  16        1.94       -3.17      3.17 o
  -2   0  16      239.90      253.24     13.06 o
  -1   0  16        0.61       -1.89      2.42 o
   0   0  16      218.83      211.02      8.07 o
   1   0  16     6060.68     6006.53     93.97 o
   2   0  16        7.25        6.38      3.43 o
   3   0  16      361.83      374.38     11.65 o
   4   0  16        4.45        1.05      3.94 o
   5   0  16        0.16       -3.45      4.45 o
   6   0  16        5.16       -5.92      5.92 o
  -8   1  16        5.68        8.46      4.74 o
  -7   1  16       11.12        5.10      4.29 o
  -6   1  16        0.78       -3.25      3.25 o
  -5   1  16       30.37       18.20      4.29 o
  -4   1  16        0.90        0.73      2.48 o
  -3   1  16        6.81        0.78      4.40 o
  -2   1  16       78.44       76.61      4.56 o
  -1   1  16      760.60      754.38     11.75 o
   0   1  16      678.30      643.60      8.84 o
   1   1  16      890.51      857.23     10.67 o
   2   1  16      131.76      110.19      5.00 o
   3   1  16      398.95      392.92     10.80 o
   4   1  16        4.74        3.41      2.84 o
   5   1  16       20.50       26.92      5.30 o
   6   1  16        0.03       -4.77      4.77 o
  -8   2  16       10.27        6.99      5.42 o
  -7   2  16        4.92        5.83      3.70 o
  -6   2  16        3.43        2.50      3.35 o
  -5   2  16       25.20       21.09      3.59 o
  -4   2  16        8.81       14.53      3.47 o
  -3   2  16        6.25        6.45      2.13 o
  -2   2  16      148.20      155.84      5.87 o
  -1   2  16       15.07       14.07      4.76 o
   0   2  16       55.20       66.14      4.98 o
   1   2  16        1.82        2.33      2.17 o
   2   2  16      344.71      318.92      7.34 o
   3   2  16        0.02       -1.21      2.70 o
   4   2  16       13.49       11.13      3.51 o
   5   2  16        0.60        1.83      3.32 o
   6   2  16        0.09       -3.62      3.62 o
  -7   3  16        0.16       -2.25      3.68 o
  -6   3  16        0.02        2.82      3.04 o
  -5   3  16        1.09       -1.16      2.83 o
  -4   3  16       15.34        9.65      3.08 o
  -3   3  16       10.57       11.34      3.95 o
  -2   3  16        1.15       -0.70      2.11 o
  -1   3  16        6.55        6.88      3.13 o
   0   3  16      172.77      171.41      6.57 o
   1   3  16       61.66       66.63      4.20 o
   2   3  16      269.84      223.89      7.45 o
   3   3  16       75.45       85.23      5.90 o
   4   3  16       19.28       17.83      4.26 o
   5   3  16       19.45       13.46      4.06 o
   6   3  16        2.59        2.83      3.87 o
  -7   4  16       11.70        5.85      4.30 o
  -6   4  16        2.79       -2.75      2.75 o
  -5   4  16       32.46       36.15      7.06 o
  -4   4  16        0.33        1.61      2.18 o
  -3   4  16       28.66       31.72      3.50 o
  -2   4  16       60.98       59.49      4.12 o
  -1   4  16       33.09       36.97      3.99 o
   0   4  16      212.76      168.70     17.95 o
   1   4  16      196.54      164.31     14.26 o
   2   4  16       24.01       18.08      3.64 o
   3   4  16       35.72       38.63      4.75 o
   4   4  16       16.49       10.92      3.91 o
   5   4  16        0.18       -2.25      3.24 o
  -7   5  16        2.05       -2.97      2.97 o
  -6   5  16       20.57       20.89      4.10 o
  -5   5  16       54.72       60.69      4.71 o
  -4   5  16        7.22        4.52      2.57 o
  -3   5  16       42.70       46.18      3.99 o
  -2   5  16       14.62       10.47      2.71 o
  -1   5  16        4.48        3.59      5.12 o
   0   5  16        8.35        7.66      4.01 o
   1   5  16       30.84       24.49      5.18 o
   2   5  16        3.67        2.71      3.98 o
   3   5  16       19.33       27.16      5.65 o
   4   5  16        0.09       -2.24      4.11 o
   5   5  16        0.07       -2.48      5.48 o
  -7   6  16        5.51        0.19      4.63 o
  -6   6  16       40.16       38.31      4.48 o
  -5   6  16        1.58       -0.97      2.66 o
  -4   6  16        5.47        7.99      2.86 o
  -3   6  16        0.47        1.53      2.32 o
  -2   6  16        4.41        5.18      2.64 o
  -1   6  16       47.35       40.55      5.70 o
   0   6  16        6.55        8.77      4.19 o
   1   6  16        5.68        2.05      4.05 o
   2   6  16        0.39        5.79      4.63 o
   3   6  16        0.15       -0.95      4.37 o
   4   6  16        2.31       -4.04      4.94 o
   5   6  16        0.10       -3.08      5.36 o
  -6   7  16       18.73       17.72      4.47 o
  -5   7  16       15.90       11.91      3.54 o
  -4   7  16       18.57       15.56      3.22 o
  -3   7  16       15.62       17.26      3.89 o
  -2   7  16       17.91       19.08      4.32 o
  -1   7  16       75.00       80.12      6.15 o
   0   7  16        0.00        5.00      4.01 o
   1   7  16        0.33       -2.01      4.16 o
   2   7  16        0.13       -3.65      5.79 o
   3   7  16        7.05       11.74      5.87 o
   4   7  16        2.10       -1.00      7.92 o
  -5   8  16        4.83        6.79      4.09 o
  -4   8  16       25.81       27.95      4.70 o
  -3   8  16       19.94       21.97      4.17 o
  -2   8  16        0.19       -3.15      3.15 o
  -1   8  16        9.03        8.50      3.77 o
   0   8  16       40.79       37.62      6.39 o
   1   8  16        2.24       -1.92      4.22 o
   2   8  16        9.91        7.23      5.23 o
   3   8  16        0.68       -0.88      5.17 o
  -4   9  16       48.13       43.65      7.43 o
  -3   9  16        6.46       10.02      3.91 o
  -2   9  16        2.10        1.87      3.61 o
  -1   9  16       47.27       60.92      8.95 o
   0   9  16       26.71       31.06      7.08 o
   1   9  16        9.46        7.03      5.04 o
   2   9  16       15.24       31.23      7.14 o
   3   9  16       49.08       52.73      8.55 o
  -3  10  16        0.20       -1.88      8.35 o
  -2  10  16        6.28       12.44      4.43 o
  -1  10  16        6.49        7.85      4.51 o
   0  10  16        1.31       -0.02      6.00 o
   1  10  16       29.57       28.58      6.74 o
  -7   1  17        0.05        5.88      4.31 o
  -6   1  17        0.49        0.88      3.12 o
  -5   1  17        2.82        0.20      3.10 o
  -4   1  17        2.67       -1.86      3.05 o
  -3   1  17        3.49        0.75      3.95 o
  -2   1  17       13.61       15.99      4.00 o
  -1   1  17      964.64      958.46     25.83 o
   0   1  17      109.63      101.69      5.40 o
   1   1  17       24.83       26.00      3.70 o
   2   1  17        0.01       -0.55      2.31 o
   3   1  17       62.73       68.16      4.69 o
   4   1  17        0.46        0.69      3.02 o
   5   1  17        0.64        2.09      3.68 o
  -7   2  17       19.54       15.72      5.16 o
  -6   2  17        7.39        2.91      3.60 o
  -5   2  17        2.35        3.48      2.70 o
  -4   2  17       46.74       53.87      4.84 o
  -3   2  17        1.50        1.93      3.07 o
  -2   2  17        0.00        1.82      2.26 o
  -1   2  17       10.55        9.94      3.03 o
   0   2  17      140.63      157.82      6.47 o
   1   2  17     1270.29     1233.23     14.77 o
   2   2  17       12.66        7.83      2.70 o
   3   2  17        3.44        1.82      3.05 o
   4   2  17       15.00        8.56      3.76 o
   5   2  17        9.08       13.22      4.48 o
  -7   3  17        2.19        3.13      4.30 o
  -6   3  17        0.32        0.36      3.36 o
  -5   3  17        4.82        1.27      2.89 o
  -4   3  17       27.08       30.08      4.06 o
  -3   3  17        1.68        2.82      2.28 o
  -2   3  17       40.72       34.57      3.86 o
  -1   3  17       16.15       12.82      2.98 o
   0   3  17       24.29       23.54      3.92 o
   1   3  17      580.20      529.65     10.75 o
   2   3  17       50.43       62.55      5.03 o
   3   3  17       64.83       47.91      6.48 o
   4   3  17       13.57       13.86      3.95 o
   5   3  17        8.97       10.45      4.90 o
  -7   4  17        0.16       -0.24      3.76 o
  -6   4  17        2.50        4.30      3.29 o
  -5   4  17        0.71       -2.52      2.81 o
  -4   4  17       22.71       26.12      4.10 o
  -3   4  17       11.15        5.90      2.37 o
  -2   4  17       25.11       24.50      3.72 o
  -1   4  17       10.10       12.88      3.12 o
   0   4  17       45.10       50.94      4.68 o
   1   4  17       27.26       27.76      6.21 o
   2   4  17      147.50      122.67      8.35 o
   3   4  17       82.67       81.07      6.07 o
   4   4  17        1.29        0.64      3.50 o
   5   4  17        0.03        1.21      3.53 o
  -7   5  17        0.78        1.37      3.69 o
  -6   5  17       18.64       25.36      4.42 o
  -5   5  17        0.01       -2.76      2.76 o
  -4   5  17        0.39       -1.34      2.22 o
  -3   5  17       10.62       11.54      2.90 o
  -2   5  17       41.94       46.71      4.00 o
  -1   5  17       91.74       78.44      5.46 o
   0   5  17       50.44       48.92      6.27 o
   1   5  17       30.12       28.65      8.66 o
   2   5  17       38.04       42.64      6.86 o
   3   5  17        6.54        1.82      3.30 o
   4   5  17        7.04       11.04      3.86 o
   5   5  17        5.79        5.99      3.96 o
  -6   6  17        7.15        5.89      3.96 o
  -5   6  17        4.91        5.13      3.39 o
  -4   6  17        4.55        2.49      2.65 o
  -3   6  17       20.04       20.26      3.26 o
  -2   6  17       43.05       37.56      3.93 o
  -1   6  17       44.08       44.37      6.20 o
   0   6  17      334.91      261.39     11.02 o
   1   6  17       51.93       58.03     10.67 o
   2   6  17        6.26        3.21      3.88 o
   3   6  17       17.16       18.91      6.00 o
   4   6  17       20.95       19.84      9.49 o
  -6   7  17        0.86       -0.07      3.74 o
  -5   7  17        7.01        9.13      3.41 o
  -4   7  17        0.00       -2.41      2.62 o
  -3   7  17        0.29        1.46      3.27 o
  -2   7  17       26.50       25.73      4.26 o
  -1   7  17        5.43        3.27      4.09 o
   0   7  17        1.19       -0.87      3.58 o
   1   7  17       13.30        5.97      4.75 o
   2   7  17      105.83      105.40      8.86 o
   3   7  17       30.32       28.91      6.84 o
   4   7  17        0.19        3.19      9.04 o
  -5   8  17       21.04       17.81      4.82 o
  -4   8  17        0.05        0.89      3.31 o
  -3   8  17        1.64        4.79      4.80 o
  -2   8  17        8.52        6.38      3.57 o
  -1   8  17       53.51       48.06      6.84 o
   0   8  17       19.24       23.77      5.76 o
   1   8  17        5.18        6.56     13.99 o
   2   8  17        0.45        0.03      4.80 o
   3   8  17        1.33        3.64      5.51 o
  -4   9  17        0.16        4.51      4.63 o
  -3   9  17        8.71        9.58      4.14 o
  -2   9  17        3.05        1.49      3.76 o
  -1   9  17       20.55       37.48      6.72 o
   0   9  17        1.01       -0.24      5.49 o
   1   9  17        6.94        0.91      4.76 o
   2   9  17       54.21       70.88      9.47 o
  -2  10  17       12.88       15.03      4.53 o
  -1  10  17        0.35        0.75      3.88 o
   0  10  17       57.72      105.38      9.56 o
  -7   0  18       11.94       -0.80      5.33 o
  -6   0  18        0.03       -2.79      4.31 o
  -5   0  18        1.09       -2.16      4.44 o
  -4   0  18       27.45       36.85      7.78 o
  -3   0  18      694.38      672.87     22.23 o
  -2   0  18      237.75      212.20     13.10 o
  -1   0  18      525.96      503.14     18.64 o
   0   0  18      398.51      364.25     13.12 o
   1   0  18      396.01      386.56     11.16 o
   2   0  18        2.84        2.47      3.44 o
   3   0  18       39.30       52.31      6.26 o
   4   0  18        4.63        6.07      4.57 o
   5   0  18        0.00       -0.21      6.13 o
  -7   1  18        3.38       -1.60      3.86 o
  -6   1  18        4.09        0.20      3.80 o
  -5   1  18        1.04        0.13      3.35 o
  -4   1  18       50.82       49.43      5.61 o
  -3   1  18       99.37       94.59      6.84 o
  -2   1  18       32.09       28.59      4.77 o
  -1   1  18     2200.41     2169.01     48.07 o
   0   1  18        1.46        0.87      2.61 o
   1   1  18       47.01       54.12      4.11 o
   2   1  18       13.40       17.98      3.18 o
   3   1  18       21.57       30.15      3.72 o
   4   1  18       14.53       12.44      3.85 o
   5   1  18        3.88       -3.35      3.68 o
  -7   2  18        0.92        4.58      4.08 o
  -6   2  18        3.54        5.93      4.97 o
  -5   2  18        2.60       -2.17      2.61 o
  -4   2  18        5.83       10.75      4.27 o
  -3   2  18       54.40       64.71      6.54 o
  -2   2  18      183.27      173.08      8.48 o
  -1   2  18       82.20       79.25      5.25 o
   0   2  18      336.22      325.30      8.66 o
   1   2  18      436.00      440.06     10.04 o
   2   2  18       27.57       23.56      3.29 o
   3   2  18       77.08       72.38      7.18 o
   4   2  18        2.13        1.73      3.36 o
   5   2  18        3.92       -3.05      3.79 o
  -7   3  18        4.63        3.70      6.36 o
  -6   3  18        0.03       -2.42      3.62 o
  -5   3  18        2.30       -0.35      3.00 o
  -4   3  18       62.34       66.49      5.42 o
  -3   3  18       34.46       37.01      5.23 o
  -2   3  18       50.83       50.47      4.50 o
  -1   3  18      209.19      188.47      7.69 o
   0   3  18       31.10       33.46      4.23 o
   1   3  18        4.80        4.65      3.01 o
   2   3  18        0.34        3.82      4.23 o
   3   3  18        7.17        2.51      3.15 o
   4   3  18        0.94        0.59      4.18 o
   5   3  18        2.09       -2.35      3.91 o
  -7   4  18       14.91       11.03      5.07 o
  -6   4  18        7.14        6.39      3.20 o
  -5   4  18       13.39       14.84      3.77 o
  -4   4  18        1.24       -1.63      2.87 o
  -3   4  18        2.21        4.77      2.64 o
  -2   4  18        1.65       -2.05      2.45 o
  -1   4  18       16.42       12.51      3.42 o
   0   4  18      130.13      109.77      5.88 o
   1   4  18        4.84        5.03      9.28 o
   2   4  18        3.44        3.12      4.16 o
   3   4  18        9.44        6.36      3.24 o
   4   4  18       23.14       20.33      4.30 o
   5   4  18        0.53       -3.57      3.57 o
  -6   5  18        1.46       -2.95      3.25 o
  -5   5  18        1.07       -0.55      2.92 o
  -4   5  18       14.75       12.11      2.91 o
  -3   5  18       41.36       37.67      3.79 o
  -2   5  18       98.04       87.68      5.44 o
  -1   5  18        0.00        0.14      2.55 o
   0   5  18       84.62       72.52      7.24 o
   1   5  18       13.47        7.60      5.09 o
   2   5  18        0.93       -3.91      3.91 o
   3   5  18        2.09        3.14      6.49 o
   4   5  18       16.38       21.62      5.49 o
  -6   6  18        7.75        1.83      3.62 o
  -5   6  18        2.99        4.00      3.17 o
  -4   6  18        2.12        2.79      2.90 o
  -3   6  18        6.99        3.18      2.82 o
  -2   6  18        0.44        3.85      3.82 o
  -1   6  18        0.04       -3.38      3.38 o
   0   6  18        2.23        0.06      4.40 o
   1   6  18        6.72       10.52      4.90 o
   2   6  18        2.35        3.20      4.53 o
   3   6  18        1.67       -1.14      4.77 o
   4   6  18        0.11       -3.61      5.09 o
  -5   7  18        0.20       -0.93      3.11 o
  -4   7  18        0.62       -2.54      2.54 o
  -3   7  18       11.91        7.61      3.53 o
  -2   7  18       75.48       78.33      6.37 o
  -1   7  18        0.46        2.06      4.18 o
   0   7  18       13.64       10.06      4.78 o
   1   7  18       14.04        9.51      5.55 o
   2   7  18        0.31       -1.62      4.44 o
   3   7  18        8.98        3.69      4.88 o
  -4   8  18        3.60       -3.28      3.78 o
  -3   8  18       33.05       40.40      5.30 o
  -2   8  18        3.24        3.07      3.79 o
  -1   8  18       11.39       14.99      5.57 o
   0   8  18        6.45       23.34      6.49 o
   1   8  18       26.41       32.44      7.16 o
   2   8  18        8.96       -1.54      5.14 o
  -3   9  18        7.92        4.99      3.90 o
  -2   9  18        3.56        5.30      3.87 o
  -1   9  18        7.95        2.01      4.77 o
   0   9  18        0.00       -1.68      9.57 o
   1   9  18        1.30        2.03      7.73 o
  -7   1  19        0.05       -2.99      3.93 o
  -6   1  19        9.66        9.18      4.64 o
  -5   1  19        4.02       -1.73      3.81 o
  -4   1  19        2.75        2.38      3.62 o
  -3   1  19       42.90       51.70      6.47 o
  -2   1  19       11.11       16.97      4.55 o
  -1   1  19      885.94      875.53     17.70 o
   0   1  19       26.31       27.39      3.99 o
   1   1  19       42.89       46.49      4.66 o
   2   1  19       13.77       14.76      3.05 o
   3   1  19        3.66        1.52      2.81 o
   4   1  19        5.49        2.14      3.59 o
   5   1  19        0.00       -3.33      3.33 o
  -7   2  19        3.07        1.80      4.38 o
  -6   2  19        0.14       -0.32      4.52 o
  -5   2  19        0.57       -3.28      3.28 o
  -4   2  19        3.39        4.05      3.79 o
  -3   2  19      423.97      460.16     19.06 o
  -2   2  19       17.82       17.84      4.62 o
  -1   2  19       70.18       70.49      5.26 o
   0   2  19       75.61       75.07      5.25 o
   1   2  19       64.17       69.61      5.51 o
   2   2  19        5.16        3.02      3.25 o
   3   2  19        3.39        1.50      3.06 o
   4   2  19        3.03       -0.53      3.44 o
   5   2  19        3.82        7.27      8.79 o
  -7   3  19        0.48        2.85      4.74 o
  -6   3  19        4.93        2.52      4.02 o
  -5   3  19        0.63       -1.12      3.01 o
  -4   3  19        1.52        1.58      2.83 o
  -3   3  19        1.48        0.26      3.19 o
  -2   3  19      110.86      114.00      9.30 o
  -1   3  19      277.95      244.30      7.99 o
   0   3  19      196.84      191.67      7.21 o
   1   3  19       43.06       47.68      5.14 o
   2   3  19        2.01       -1.12      3.85 o
   3   3  19        0.06       -0.06      3.10 o
   4   3  19       13.96       17.55      5.43 o
  -6   4  19        0.16        2.38      3.16 o
  -5   4  19       10.82        8.04      4.25 o
  -4   4  19        4.54        5.93      3.42 o
  -3   4  19       16.13       17.48      4.83 o
  -2   4  19        0.01        1.90      2.80 o
  -1   4  19       25.53       18.59      3.52 o
   0   4  19        3.58        6.37      7.65 o
   1   4  19        0.42       -2.61      3.46 o
   2   4  19        8.09        0.70      9.15 o
   3   4  19       46.44       50.73      7.84 o
   4   4  19        1.21       -0.98      3.48 o
  -6   5  19        1.64        0.82      3.56 o
  -5   5  19        6.90        5.63      3.35 o
  -4   5  19       41.81       32.72      4.76 o
  -3   5  19        0.15        3.88      2.79 o
  -2   5  19      172.77      171.16      7.14 o
  -1   5  19       89.52       97.99      7.81 o
   0   5  19        6.26       -0.40      3.45 o
   1   5  19       31.56       26.95      5.91 o
   2   5  19       17.31       17.15      5.55 o
   3   5  19        0.00        4.04      4.63 o
   4   5  19       20.58       21.76      9.59 o
  -5   6  19        3.86        4.70      3.51 o
  -4   6  19       15.06       10.99      3.22 o
  -3   6  19        1.42        1.41      2.74 o
  -2   6  19       47.25       41.08      5.88 o
  -1   6  19        0.00        6.27      4.31 o
   0   6  19       67.30       76.15      8.21 o
   1   6  19       55.15       64.41      7.78 o
   2   6  19        2.61        2.79      4.72 o
   3   6  19        0.38        0.26      5.09 o
  -5   7  19        2.12        4.67      3.68 o
  -4   7  19       20.34       23.53      3.97 o
  -3   7  19       40.65       37.26      5.25 o
  -2   7  19       56.00       43.28      6.20 o
  -1   7  19       25.29       17.51      5.24 o
   0   7  19        0.03        0.84      4.24 o
   1   7  19        0.46        4.17     10.38 o
   2   7  19       20.76       11.74      5.53 o
   3   7  19        4.32        1.61      6.17 o
  -4   8  19        0.01        0.86      3.67 o
  -3   8  19        2.32       -0.04      3.59 o
  -2   8  19        2.13        0.36      4.78 o
  -1   8  19       20.56       24.14      5.95 o
   0   8  19       77.88       88.39      9.20 o
   1   8  19       12.64        9.15      5.92 o
   2   8  19       17.39       34.15      7.84 o
  -2   9  19       11.95       12.85      4.49 o
  -1   9  19        7.47       16.55      6.05 o
   0   9  19        3.01        3.90      5.52 o
  -7   0  20        0.05       -3.17      5.24 o
  -6   0  20        1.74       -2.87      5.20 o
  -5   0  20       58.36       69.31     10.44 o
  -4   0  20        1.42        3.04      5.41 o
  -3   0  20     2009.31     2045.31     41.08 o
  -2   0  20      299.96      274.84     14.88 o
  -1   0  20       28.57       36.77      7.48 o
   0   0  20        8.15       12.30      6.38 o
   1   0  20       82.31       90.15     10.06 o
   2   0  20       56.17       65.99      7.11 o
   3   0  20       10.47        9.99      4.60 o
   4   0  20        2.98       -3.68      6.09 o
  -7   1  20        1.08        0.44      4.03 o
  -6   1  20        0.22       -0.81      3.94 o
  -5   1  20      100.97      106.50     13.80 o
  -4   1  20       44.55       46.52      6.42 o
  -3   1  20       44.88       42.21      5.80 o
  -2   1  20      256.58      255.86     13.21 o
  -1   1  20      218.80      229.80      9.88 o
   0   1  20        0.86        1.04      4.37 o
   1   1  20       41.55       42.50      4.76 o
   2   1  20        7.45        2.82      2.65 o
   3   1  20        3.42        4.19      5.96 o
   4   1  20        1.39        0.43      3.72 o
  -6   2  20       12.57       10.80      4.65 o
  -5   2  20      108.82      103.38      8.33 o
  -4   2  20        4.75        2.71      3.83 o
  -3   2  20       23.17       30.19      5.43 o
  -2   2  20        0.21        1.99      5.03 o
  -1   2  20       18.77       20.13      4.56 o
   0   2  20        1.72        2.24      2.81 o
   1   2  20       51.54       67.41      5.74 o
   2   2  20        6.76        3.37      4.25 o
   3   2  20        0.10        0.27      3.06 o
   4   2  20       12.90       13.03      4.58 o
  -6   3  20        3.62        9.37      4.40 o
  -5   3  20        1.92        2.08      3.15 o
  -4   3  20        0.08        0.13      3.33 o
  -3   3  20       33.35       41.59      7.90 o
  -2   3  20       91.14       96.46      8.81 o
  -1   3  20       96.20       91.58      8.50 o
   0   3  20        0.02        0.32      2.72 o
   1   3  20       32.23       27.53      8.45 o
   2   3  20       23.98       21.72      5.39 o
   3   3  20        0.22       -0.34      4.27 o
   4   3  20       27.42       30.22      5.26 o
  -6   4  20       13.61       12.04      4.46 o
  -5   4  20        0.08        4.53      3.58 o
  -4   4  20      106.35      111.55      6.57 o
  -3   4  20       26.37       21.35      4.67 o
  -2   4  20       44.06       46.84      5.89 o
  -1   4  20        1.11        1.24      2.62 o
   0   4  20        0.24       -0.83      3.64 o
   1   4  20        9.69        3.14      4.02 o
   2   4  20       10.26        6.09      4.51 o
   3   4  20        0.01       -2.46      4.05 o
   4   4  20        5.39        3.31      4.80 o
  -6   5  20        0.00       -3.09      5.33 o
  -5   5  20        0.29       -0.49      3.26 o
  -4   5  20        6.02        6.29      3.48 o
  -3   5  20        0.00        0.74      3.64 o
  -2   5  20       23.38       15.31      3.87 o
  -1   5  20       39.08       42.59      6.42 o
   0   5  20       29.48       25.84      6.17 o
   1   5  20        2.47        1.65      4.62 o
   2   5  20       38.07       44.74      7.67 o
   3   5  20        0.63        2.26      5.14 o
  -5   6  20       18.77       12.37      4.41 o
  -4   6  20        2.72        0.69      3.36 o
  -3   6  20        0.05       -0.20      2.78 o
  -2   6  20        5.69       10.59      4.48 o
  -1   6  20        0.36       -2.11      3.98 o
   0   6  20        3.06       -2.79      5.49 o
   1   6  20       12.69       14.03      5.41 o
   2   6  20       15.07       13.65      6.30 o
   3   6  20        0.21       -5.02      5.17 o
  -4   7  20        0.12        3.61      4.74 o
  -3   7  20        0.95       -2.80      3.54 o
  -2   7  20        9.41        8.32      4.15 o
  -1   7  20        5.26        7.07      4.95 o
   0   7  20        2.24        5.02      9.55 o
   1   7  20        6.75        9.74      5.35 o
   2   7  20        4.34        2.40      5.68 o
  -3   8  20        0.64        2.02      4.34 o
  -2   8  20        0.60       -3.66      4.37 o
  -1   8  20        3.70        7.83      5.10 o
   0   8  20        1.40        2.74     10.46 o
   1   8  20        6.90        6.30      5.65 o
  -6   1  21        0.04        0.18      3.90 o
  -5   1  21      140.57      143.60      9.14 o
  -4   1  21        5.56        9.50      4.34 o
  -3   1  21        6.24        4.10      4.67 o
  -2   1  21       72.92       82.16      6.97 o
  -1   1  21        0.31        3.57      3.87 o
   0   1  21        2.12       -0.67      3.57 o
   1   1  21        0.02       -0.59      3.62 o
   2   1  21        1.56       -0.17      3.08 o
   3   1  21        0.12       -0.85      3.23 o
   4   1  21        1.41        6.49      4.43 o
  -6   2  21        2.46       11.09      5.94 o
  -5   2  21        8.84        8.90      4.47 o
  -4   2  21       36.77       34.80      5.95 o
  -3   2  21      429.27      409.56     13.70 o
  -2   2  21        3.10        7.23      4.09 o
  -1   2  21        6.93        7.19      4.26 o
   0   2  21        4.82       -0.18      6.55 o
   1   2  21        2.28        2.65      3.31 o
   2   2  21        7.09       19.22      5.07 o
   3   2  21        4.15        3.31      4.63 o
  -6   3  21       14.36       15.91      5.24 o
  -5   3  21       41.01       34.17      6.24 o
  -4   3  21        0.05       -2.51      3.47 o
  -3   3  21        0.89        5.90      3.79 o
  -2   3  21       18.57       21.15      4.94 o
  -1   3  21       29.51       25.70      5.11 o
   0   3  21        4.13        1.51      3.06 o
   1   3  21       22.24       30.67      6.11 o
   2   3  21        9.71        2.97      4.26 o
   3   3  21        0.64        3.12      4.27 o
  -5   4  21       17.25       18.75      4.29 o
  -4   4  21        3.72        1.35      3.81 o
  -3   4  21       26.99       32.27      5.54 o
  -2   4  21       74.51       81.00      7.27 o
  -1   4  21       27.08       29.55      4.59 o
   0   4  21       10.45        7.02      4.46 o
   1   4  21        2.39       -3.07      3.87 o
   2   4  21       35.15       54.79      7.74 o
   3   4  21       12.29       19.23      6.15 o
  -5   5  21        0.85       -1.84      3.29 o
  -4   5  21        7.59        7.59      4.06 o
  -3   5  21        8.72        6.98      4.52 o
  -2   5  21        0.72        0.22      3.76 o
  -1   5  21       30.86       36.67      7.33 o
   0   5  21        0.12       -1.55      3.77 o
   1   5  21       16.19       21.50      5.61 o
   2   5  21        1.33        7.13      5.07 o
  -4   6  21       71.93       71.81      6.64 o
  -3   6  21       65.01       61.45     10.69 o
  -2   6  21        1.58       -3.71      5.87 o
  -1   6  21        0.05        2.17      4.01 o
   0   6  21       28.11       26.74      6.35 o
   1   6  21        0.01       -0.27      4.25 o
   2   6  21        2.69        5.48      5.17 o
  -3   7  21        1.35        0.38      5.62 o
  -2   7  21       49.56       73.68      8.30 o
  -1   7  21       17.57       13.36      5.27 o
   0   7  21        0.58       -1.04      5.10 o
   1   7  21        0.49       -0.52      5.18 o
  -6   0  22       11.10       11.24      6.93 o
  -5   0  22       17.85       18.09      7.44 o
  -4   0  22      116.22      119.18     12.76 o
  -3   0  22        2.09        5.45      5.83 o
  -2   0  22        3.67        5.66      6.09 o
  -1   0  22        0.14       -2.28      4.35 o
   0   0  22       34.52       35.63      8.33 o
   1   0  22       32.58       22.74      8.28 o
   2   0  22       10.02       18.93      7.52 o
   3   0  22       52.42       52.74      7.25 o
  -6   1  22        4.53        7.18      5.39 o
  -5   1  22      231.60      237.26     11.64 o
  -4   1  22      109.60      118.38      8.49 o
  -3   1  22        1.18       -4.33      4.33 o
  -2   1  22        1.40       -2.63      3.32 o
  -1   1  22       59.56       73.89      7.27 o
   0   1  22       28.51       30.93      5.60 o
   1   1  22        0.28        3.82      4.05 o
   2   1  22        0.22        6.03      3.30 o
   3   1  22       41.79       68.72      7.92 o
  -5   2  22       32.57       47.66      6.81 o
  -4   2  22        4.21       -1.19      7.12 o
  -3   2  22      117.71      123.29      8.55 o
  -2   2  22        5.13        0.57      3.67 o
  -1   2  22       10.91        9.26      4.32 o
   0   2  22        0.16       -2.10      3.63 o
   1   2  22        4.95        4.48      8.39 o
   2   2  22        7.18        3.33      4.39 o
   3   2  22      141.36      196.31     11.08 o
  -5   3  22       20.76       31.00     13.21 o
  -4   3  22        9.76        8.22      4.71 o
  -3   3  22        4.89        7.04      4.39 o
  -2   3  22        4.89        1.59      3.73 o
  -1   3  22       39.17       40.81      6.38 o
   0   3  22        0.67       -0.23      3.77 o
   1   3  22        1.23        1.03      4.42 o
   2   3  22       53.04       62.92      7.63 o
   3   3  22        0.28        4.26      4.64 o
  -5   4  22        5.03        3.04      4.36 o
  -4   4  22       31.30       25.01      5.82 o
  -3   4  22        1.66        1.11      3.80 o
  -2   4  22       44.19       45.79      6.44 o
  -1   4  22        2.37       -3.63      5.33 o
   0   4  22       54.93       60.42      9.19 o
   1   4  22        4.45        1.60      4.31 o
   2   4  22       57.22       75.00      8.75 o
  -4   5  22       18.78       26.33      5.69 o
  -3   5  22        0.01       -3.85      3.85 o
  -2   5  22        0.06       -2.41      5.79 o
  -1   5  22        0.29        0.05      5.01 o
   0   5  22       14.22       18.63      5.66 o
   1   5  22       11.09       20.82      5.70 o
   2   5  22        2.17        3.58      5.10 o
  -3   6  22        0.57       -6.13      6.30 o
  -2   6  22        9.84       11.62      7.23 o
  -1   6  22        0.00       -1.55      3.90 o
   0   6  22        4.97        7.17      5.28 o
   1   6  22        3.06        0.49      5.85 o
  -2   7  22        0.19       -3.93      3.93 o
  -1   7  22        5.23        1.68      4.65 o
  -5   1  23       92.51       85.26      8.47 o
  -4   1  23        3.08       -1.16      4.12 o
  -3   1  23        5.95       -2.05      3.72 o
  -2   1  23        0.10       -2.92      9.07 o
  -1   1  23        2.26        1.62      4.11 o
   0   1  23        0.02        1.84      3.85 o
   1   1  23        0.06        4.80      5.94 o
   2   1  23        0.01        5.20      6.64 o
  -5   2  23        0.06       -0.32      4.21 o
  -4   2  23       39.26       40.51     11.88 o
  -3   2  23        2.15       -2.99      4.14 o
  -2   2  23        1.58        3.87      4.27 o
  -1   2  23        0.31       -1.78      5.33 o
   0   2  23        6.26       10.59      6.89 o
   1   2  23        1.27       -2.75      5.58 o
   2   2  23        3.09       10.27      7.57 o
  -5   3  23       24.70       11.76      5.17 o
  -4   3  23       15.77       26.70      6.10 o
  -3   3  23        0.00        1.19      3.85 o
  -2   3  23        0.00       -3.33      3.81 o
  -1   3  23       11.08       11.39      4.72 o
   0   3  23        4.99        5.28      5.96 o
   1   3  23        9.96       15.55      7.57 o
   2   3  23       31.25       40.74      7.00 o
  -4   4  23        0.17        5.89      6.30 o
  -3   4  23        2.39       -4.10      4.10 o
  -2   4  23        0.83        3.33      3.83 o
  -1   4  23       15.25       21.39      7.44 o
   0   4  23       30.18       52.91     10.73 o
   1   4  23        3.40       -0.17      4.65 o
  -3   5  23        1.02       -1.10      4.12 o
  -2   5  23       18.51       15.64      7.31 o
  -1   5  23        0.04       -5.16      5.24 o
   0   5  23       15.65       17.57      8.43 o
   1   5  23        2.11       10.61      5.59 o
  -2   6  23        1.22        1.18      5.58 o
  -1   6  23        0.03       -1.54      6.13 o
  -4   0  24        6.21        0.55      6.42 o
  -3   0  24       27.62       28.57      9.26 o
  -2   0  24       12.27       12.17      6.89 o
  -1   0  24        2.05        1.18      5.49 o
   0   0  24        5.29       -0.42      5.83 o
   1   0  24       12.97       25.27      7.82 o
  -4   1  24        0.22       -2.01      3.68 o
  -3   1  24        2.81       -3.77      3.77 o
  -2   1  24       19.53       18.81      5.17 o
  -1   1  24       15.50       22.34      5.50 o
   0   1  24        0.95       -3.04      4.73 o
   1   1  24      129.80      170.97     10.11 o
  -4   2  24       10.28       17.43      5.59 o
  -3   2  24        9.38        7.36      4.74 o
  -2   2  24        3.23        4.74      4.17 o
  -1   2  24        7.54        4.32      4.38 o
   0   2  24       36.05       36.26      6.20 o
   1   2  24        5.13       10.57      7.40 o
  -4   3  24        1.06        0.01      5.41 o
  -3   3  24        0.11       -3.75      3.75 o
  -2   3  24        6.47        3.71      4.44 o
  -1   3  24       13.47       23.13      5.73 o
   0   3  24       61.84       77.64     12.43 o
   1   3  24       69.96      122.48     13.31 o
  -3   4  24       14.92        7.63      4.89 o
  -2   4  24        0.00        0.77      4.54 o
  -1   4  24        2.13       -1.69      6.89 o
   0   4  24        9.99        8.88      8.07 o
  -3   1  25        0.22       -3.93      3.93 o
  -2   1  25        0.67        1.59      4.38 o
  -1   1  25        3.45       -3.24      3.97 o
   0   1  25        9.05       18.60      5.41 o
  -3   2  25        7.58       16.73      5.21 o
  -2   2  25        4.23        2.19      4.57 o
  -1   2  25        2.03        9.44      5.04 o
   0   2  25        8.14       11.33      4.78 o
  -2   3  25       32.99       40.04      7.05 o
  -1   3  25        1.12       -0.40      5.96 o
 
